# Supplementary material for: Genome-Wide Survey and Expression Profile Analysis of the Mitogen-Activated Protein Kinase (MAPK) Gene Family in Brassica rapa
Source: PLoS One. 2015 Jul 14;10(7):e0132051. doi: 10.1371/journal.pone.0132051 (PMC4501733; doi:10.1371/journal.pone.0132051)
Supplement: S1 Table — (XLSX) [file pone.0132051.s001.xlsx]

## Sheet: Table S1
Table S1. Primers used for sequence correction of BraMAPK genes.
Name	Primer sequence (5´→ 3´)	Tm (°C)	AT (°C)	PLC (bp)	Position
BraMPK3	F: ATGAACAACGCCGGCGGCCA	66.55	61	1133	1-20
	R: CTAAGCATATGTTGGATTGAGTGCAATG	63.15			1086-1133
BraMPK8-2	F: ATGGGTGGTGGTGGGAATCTC	64.52	61	1728	1-21
	R: TTAAGAATTACGAAGAGAAGCAACTCTATCAG	63.37			1697-1728
BraMPK9	F: ATGGATCCTCATAAAAAGGTTGCATTGGAG	64.63	62	1506	1-30
	R: TCAAGTGTGGAGAGCCGCG	64.48			1488-1506
BraMPK10-1	F: ATGGAACCAATACCTAACGACGCTAAG	64.60	62	1107	1-27
	R: TTAAAAGGAAAAGTCACTCTTCCTCTTCACC	64.64			1077-1107
BraMPK12-1	F: ATGTCTGGAGAATCAAGCTCTGG	62.77	59	1119	1-23
	R: TCAATGGTCAGGATTGAATTTGACAGAC	63.15			1092-1119
BraMPK15	F: ATGGGTGGTGGTGGTAGCAATC	64.54	60	1734	1-22
	R: CTAAGTATTGTGTAGAGATGCAACTTTCTC	63.27			1705-1734
BraMPK16-1	F: ATGCAGCCTGATCAACGCAAAAAGTC	64.59	62	1686	1-26
	R: TTAGTACCAGCGGCTCATTGCAGTAT	64.59			1661-1686
BraMPK17-1	F: ATGTTGGAGAAAGAGTTTTTCACCGAGT	63.15	61	1467	1-28
	R: CTAAGAGACTGCAGAGGAGACG	64.54			1446-1467
BraMPK18-1	F: ATGCAACCAAATCAAGCAAAGAGGGAC	64.60	62	1734	1-27
	R: CTAAATAGTTGTGCCTATGTTCATGTGTGC	64.63			1705-1734
BraMPK18-2	F: ATGCAACAAAACCAAGTGAAGAAGGACAC	64.62	62	1803	1-29
	R: CTACGACGCTGCACTGTAACC	64.52			1783-1803
BraMPK20-1	F: ATGCAGACAGATCATCAGCAACAGAA	63.02	61	1815	1-26
	R: TTAGTACATGTTTGACATGCCGTACCG	64.60			1789-1815
BraMPK20-2	F: ATGGAGTTCTTTTCCGACTACGGG	64.57	62	1809	1-24
	R: CTAGTACATCTTTGACATGCCGTACC	64.59			1784-1809
F: forward primer; R: reverse primer; Tm: Davis, Botstein, Roth melting temperature calculated with Editseq; AT: annealing temperature; PLC: product length of cDNA sequences.
