# Supplementary material for: Genome-Wide Survey and Expression Profile Analysis of the Mitogen-Activated Protein Kinase (MAPK) Gene Family in Brassica rapa
Source: PLoS One. 2015 Jul 14;10(7):e0132051. doi: 10.1371/journal.pone.0132051 (PMC4501733; doi:10.1371/journal.pone.0132051)
Supplement: S2 Table — (XLSX) [file pone.0132051.s002.xlsx]

## Sheet: Table S2
Table S2. Primers used for qRT-PCR detection of BraMAPK genes.
Name	Primer sequence (5´→ 3´)	Tm (°C)	AT (°C)	PL (bp)	Position	gene ID
BraMAPK1	F: CAAGGAACTGAATGCTTAAACCAGC	62.94	59	118	703-727	Bra019955
	R: GAAGCGATCTGATGTAACGTTTAG	61.15			797-820
BraMAPK2	F: CGGGGACAGAATGTCTTAACCAGA	64.57	59	118	704-727	Bra035437
	R: GGGAGAGACTCTATGTATCTTTTG	61.15			798-821
BraMAPK3	F: GATACATCCGGCAACTTCCCAACTTC	66.17	62	198	818-843	Bra038281
	R: GCTTTAGACAGATTGGCTCATCATTCG	64.60			989-1015
BraMAPK4	F: GTGTGTGAGGCCGTTCAATTTC	62.67	60	85	1020-1041	Bra000955
	R: GACTGTCTCACGATATATAAGCTCCTTG	64.61			1077-1104
BraMAPK5	F: GCCTGTTTGTTCCAACCATTTCAGT	62.94	61	94	1005-1029	Bra035233
	R: CTTCACTGATTCTAGCCACACG	62.67			1077-1098
BraMAPK6-1	F: TAAACCGCTCTTTCCTGGACGT	62.67	60	128	765-786	Bra004784
	R: GGAGTTGTTTAATGTATCGCTTTGCG	63.02			867-892
BraMAPK6-2	F: TAAGCCACTCTTCCCTGGCAGA	64.54	58	128	771-792	Bra000326
	R: GAAGTTGTCTTATGTATCGCTTTGCA	61.44			873-898
BraMAPK7-1	F: GACGTTATGCTCCCTACGAATAAATC	63.02	61	306	286-311	Bra037234
	R: ACGCGTGACCACATACTCGGT	64.52			571-591
BraMAPK7-2	F: GATGTTATGTTGCCTTCGGTTAGATC	63.02	60	306	286-311	Bra039629
	R: ACGTGTAACCACGTACTCCGT	62.57			571-591
BraMAPK8-1	F: CAAAACGAACCCATTCTTCTCTCCT	62.94	61	131	76-100	Bra025929
	R: GGAACCTTAAGAAGCTTTAACCCAGTA	63.09			180-206
BraMAPK8-2	F: CCTCACGAACCCATTGTTCCAAAG	64.57	62	113	76-99	Bra031017
	R: GGAACTTTGATAAGCTTGAGACCAGAG	64.60			162-188
BraMAPK9	F: ACATTACGGTAAAGGTGAGAGAAG	61.15	59	122	1176-1199	Bra022276
	R: CGGGTGTTGCGGCTAAAG	62.18			1280-1297
BraMAPK10-1	F: CGGCTGTGAACTCAGAGTCCAA	64.54	62	273	128-149	Bra003390
	R: AGAAATACTGGTAATGATCTTTGGTTAGTTTTTCGTAG	64.69			363-400
BraMAPK10-2/3	F: CTACTACCGACCTTCAGCCGCA	66.40	62	128	47-68	Bra007476
	R: CAGTGGCTTATACTTTGCCGTGACT	64.58			150-174
BraMAPK10-4/5	F: AAACGTGCCTTACCCTGCTC	62.45	60	121	942-962	Bra014528
	R: AGTGAAGTC(T/G)TGCATCTCTCTCAGA	62.94			1038-1062
BraMAPK12-1	F: GTTGGTTGCATATTCGGTGAAATCA	61.30	59	194	682-706	Bra004959
	R: CTAGCAGCAAACTCTTGTTTAGGGTAT	63.09			849-875
BraMAPK12-2	F: TGGGGTGTATACTCGGTGAGATGA	64.57	62	190	683-706	Bra039292
	R: GCAGCAAACTGTTGTTTCGGGTAC	64.57			849-872
BraMAPK13	F: ACCAGAGGAGTCTGATCTTGACTTC	64.58	62	195	756-780	Bra031597
	R: GGATGCTTCAATGCTTCCTCCACTG	66.22			926-950
BraMAPK15	F: AATGAGACAGATGAAGAAAGCAGCAAC	63.09	61	245	1471-1497	Bra003834
	R: GCAACTTTCTCAACTATCTCATCTTGTTC	63.21			1687-1715
BraMAPK16-1	F: GATTTCTTCACGGAGTACGGTGAAG	64.58	60	172	40-64	Bra002201
	R: GGAGAATGCGAGTTGCATCAG	62.57			191-211
BraMAPK16-2	F: GACTTCTTCACTGAATACGGAGAAG	62.94	61	170	40-64	Bra006490
	R: AGGATGCGCGTGGCGTCGGA	68.60			190-209
BraMAPK17-1	F: CCCTCGCCAGTGACTCTCTC	66.55	61	457	721-740	Bra026665
	R: CTTCATTTTCCTTGTGATCTTCGAGC	63.02			1152-1177
BraMAPK17-2	F: CTCCATCACCGATTACTCTATCC	62.77	60	458	719-741	Bra024886
	R: CTCATTGTCGTCGTGTTCTTCCAGT	64.58			1152-1176
BraMAPK17-3	F: TAGACTGGAAGAACATGATGAAGGTGCA	64.61	61	137	1149-1176	Bra017450
	R: CTGAAGCCGATGAAGTTTGGG	62.57			1265-1285
BraMAPK18-1	F: CCACAAGAATTTGTCACCGTACC	62.77	60	113	1501-1523	Bra038128
	R: GAGTGTTCTACATTAGGGACTTGTGAT	63.09			1587-1613
BraMAPK18-2	F: AATACAGTCCTGCCGTGCCG	64.50	61	86	1580-1599	Bra039676
	R: TTGATCTGTCTTGGGGAGATGTGAC	64.58			1641-1665
BraMAPK19-1	F: GAACCACTCCACAACAGACCGT	64.54	61	186	1481-1502	Bra027317
	R: CCACCTTATGCTGTGTTTGTTGCA	62.86			1643-1666
BraMAPK19-2	F: GAAGCACAGTACCCCCTCCA	64.50	62	201	1499-1518	Bra021573
	R: CCACCTTGTGCTGTGATTGGACGA	66.28			167601699
BraMAPK20-1	F: CAGCACTGCTCTTCCCTTTCC	64.52	62	249	1479-1499	Bra000277
	R: CCAGCGGTCGCCTGTAAAAG	64.50			1708-1727
BraMAPK20-2	F: CTGCATCAACAGCCGCCATG	64.50	62	235	1478-1498	Bra004727
	R: CCTGCTGTTGCTTGCAGCAG	64.50			1693-1712
BraGAPDH[71]	F: CCACTAACTGCCTTGCTCCACTT	64.55	62	148	473-495	Bra016729
	R: GCGGCTCTTCCACCTCTCCAGT	68.26			599-620
BraUBC21[70]	F: ACGCTTCAGTCTGTGTGTAG	60.40	59	148	473-495	Bra036549
	R: TGCCATTGAATTGAACCCTCTC	60.81			599-620
F: forward primer; R: reverse primer; Tm: Davis, Botstein, Roth melting temperature calculated with Editseq;AT: annealing temperature; PL: product length; ID: gene ID in the BRAD database. All the qRT-PCR primers were designed based on corrected CDSs of BraMAPK genes. Genes corrected are shown in bold and italic.
