# Supplementary material for: Genome-Wide Survey and Expression Profile Analysis of the Mitogen-Activated Protein Kinase (MAPK) Gene Family in Brassica rapa
Source: PLoS One. 2015 Jul 14;10(7):e0132051. doi: 10.1371/journal.pone.0132051 (PMC4501733; doi:10.1371/journal.pone.0132051)
Supplement: S5 Table — (XLSX) [file pone.0132051.s005.xlsx]

## Sheet: Table S1
Table S5. ANOVA analysis of sub-functionalization of duplicated members in the same BraMAPK gene subfamily.
Type	Gene family	p-value
Tissue-specificity	BraMAPK6	0.000192085
	BraMAPK10	0.417809
	BraMAPK12	0.212561
	BraMAPK7	0.00100049
	BraMAPK8	0.208526
	BraMAPK16	0.00897355
	BraMAPK17	0.00071437
	BraMAPK18	0.100481
	BraMAPK19	0.00225767
	BraMAPK20	0.0234751
abiotic stress responses	BraMAPK6	0.38298
	BraMAPK10	4.24723e-05
	BraMAPK12	0.283921
	BraMAPK7	0.000286245
	BraMAPK17	0.0652492
	BraMAPK18	2.89365e-06
	BraMAPK19	0.000194948
hormone responses	BraMAPK6	2.68112e-05
	BraMAPK10	0.0562372
	BraMAPK12	0.803999
	BraMAPK7	0.46229
	BraMAPK17	0.00716926
	BraMAPK18	2.53946e-05
	BraMAPK19	2.95213e-05
The sub-functionalization of duplicated members in the same BraMAPK gene subfamily were statistically measured by two-way analysis of variance (ANOVA).
