# Supplementary material for: Genome-Wide Survey and Expression Profile Analysis of the Mitogen-Activated Protein Kinase (MAPK) Gene Family in Brassica rapa
Source: PLoS One. 2015 Jul 14;10(7):e0132051. doi: 10.1371/journal.pone.0132051 (PMC4501733; doi:10.1371/journal.pone.0132051)
Supplement: S6 Table — (XLSX) [file pone.0132051.s006.xlsx]

## Sheet: 工作表1
Table S6. Comparison of expression levels of MAPK genes in leaves between B. rapa and A. thaliana
B. rapa						A. thalina
Gene name	qRT-PCR	RNA-seq				Gene name	Microarray
	Relative expression level#	real FPMK value	Log2 (FPKM +1) transformed expression value	Relative expression level*			Relative expression level**
BraMAPK1	-6.21	3.26698	2.09321	-4.97		AtMAPK1	-3.92
BraMAPK2	-5.07	2.1553	1.65778	-5.4		AtMAPK2	-2.94
BraMAPK3	-0.29	143.077	7.1707	0.11		AtMAPK3	-0.61
BraMAPK4	-2.08	72.1699	6.19318	-0.87		AtMAPK4	-1.4
BraMAPK5	-5.22	6.47999	2.90304	-4.16		AtMAPK5	-2.37
BraMAPK6-1	-3.28	16.682	4.14421	-2.92		AtMAPK6	-1.99
BraMAPK6-2	-2.72	32.5466	5.06809	-1.99		AtMAPK6	-1.99
BraMAPK7-1	-3.32	20.3357	4.4152	-2.64		AtMAPK7	-2.78
BraMAPK7-2	-3.58	11.8945	3.68868	-3.37		AtMAPK7	-2.78
BraMAPK8-1	-4.61	12.8917	3.79615	-3.26		AtMAPK8	-2.47
BraMAPK9	-2.38	31.3655	5.01638	-2.04		AtMAPK9	-2.83
BrMAPK10-1	-6.9	0	0	-7.06		AtMAPK10	-4.2
BraMAPK12-1	-4.59	2.10765	1.63582	-5.42		AtMAPK12	-3.18
BraMAPK12-2	-3.89	3.06532	2.02337	-5.04		AtMAPK12	-3.18
BraMAPK13	-5.95	2.17536	1.66692	-5.39		AtMAPK13	-5.73
BraMAPK15	-5.98	0.330546	0.412018	-6.65		AtMAPK15	-2.69
BraMAPK16-2	-5.86	3.56062	2.18923	-4.87		AtMAPK16	-2.3
BraMAPK17-1	-2.3	40.7969	5.38532	-1.67		AtMAPK17	-1.8
BraMAPK17-2	-3	27.1073	4.81287	-2.25		AtMAPK17	-1.8
BraMAPK17-3	-2.88	7.02314	3.00417	-4.06		AtMAPK17	-1.8
BraMAPK18-1	-5.12	10.1968	3.48502	-3.57		AtMAPK18	-2.86
BraMAPK18-2	-3.13	18.7235	4.30185	-2.76		AtMAPK18	-2.86
BraMAPK19-1	-4.96	6.77668	2.95916	-4.1		AtMAPK19	-3.09
BraMAPK19-2	-1.1	33.5528	5.11073	-1.95		AtMAPK19	-3.09
BraMAPK20-1	-3.38	12.4612	3.75074	-3.31		AtMAPK20	-2.1
# Relative expression level is calculated as Ct(IC)-Ct(X). Here 'Ct' stands for cycle number; 'IC' stands for two internal control genes; 'X' stands for BraMAPK genes tested in this study.
* Relative expression level is calculated as Log2 (FPKM +1) transformed expression value ((IC)-(X)). Here 'IC' stands for two internal control genes; 'X' stands for BraMAPK genes tested in this study.
** The expression data were obtained from AtGenExpress (http://www.weigelworld.org/resources/microarray/AtGenExpress) databases. Relative expression level is calculated as Log2 transformed expression value ((IC)-(X)). Here 'IC' stands for two internal control genes; 'X' stands for AtMAPK genes.
Pearson correlation coefficient of relative expression levels of all BraMAPK genes listed between qRT-PCR and RNA-seq is 0.8954, but the coefficients of relative expression levels of AtMAPK genes in leaves are 0.6600 and 0.6727 to the relative expression levels of BraMAPK genes derived from qRT-PCR and RNA-Seq, respectively.
