# Supplementary material for: Genome-Wide Survey and Expression Profile Analysis of the Mitogen-Activated Protein Kinase (MAPK) Gene Family in Brassica rapa
Source: PLoS One. 2015 Jul 14;10(7):e0132051. doi: 10.1371/journal.pone.0132051 (PMC4501733; doi:10.1371/journal.pone.0132051)
Supplement: S1 File — (TXT) [file pone.0132051.s012.txt]

>BraMAPK1
ATGGCGACACCAGTTGATCCTCCTAATGGTGTTAGGAACCAAGGGAAGCATTACTTCACCATGTGGCAAAACCTGTTCGAGATCGACACTAAGTACATGCCAATCAAACCCATTGGCCGTGGTGCATACGGTGTAGTCTGCTCTTCTGTTAACACTGACAACAACGAGAAAGTCGCTATCAAGAAGATTCACAATGTCTATGAGAACAGGATTGATGCTTTGAGGACCCTTCGCGAGCTCAAGCTTCTACGCCATCTTAGACATGAGAATGTCATTGCTTTGAAAGATGTCATGATGCCAATTCATAAGAGGAGCTTCAAGGATGTGTATCTTGTTTATGAGCTCATGGATACTGATCTCCACCAAATTATCAAGTCTTCTCAAGTGCTTAGTAATGATCACTGCCAATACTTCTTGTTCCAGTTGCTTCGAGGGCTCAAGTATATACACTCAGCCAACATCCTCCACCGAGATTTGAAACCAGGTAACCTCCTTATCAACGCAAACTGCGATTTGAAGATATGTGACTTCGGCCTTGCGAGAACGAGCAACACCAAGGGACAGTTCATGACCGAATATGTAGTGACTCGTTGGTACAGAGCACCTGAGCTTCTCCTCTGCTGTGACAACTACGGAACATCCATCGATGTTTGGTCCGTTGGTTGCATTTTCGCCGAGCTTCTCGGTAGAAAACCGATTTTCCAAGGAACTGAATGCTTAAACCAGCTTAAACTCATAGTCAACATTCTTGGTAGTCAAAGAGACGAAGATCTTGAGTTCATAGATAACCCCAAAGCTAAACGTTACATCAGATCGCTTCCTTATTCACCTGGGATGTCTTTATCTAGGCTTTACCCGGGAGCTCATGTTTTGGCCATCGACCTTCTTCAGAAAATGCTTGTTTTTGACCCGTCCAAGAGGATTAGTGTCACTGAAGCGCTTCAGCATCCTTACATGGCGCCTCTGTATGATCCGAATGCAAACCCTCCGGCTCAAGTCCCTATTGATCTCGATGTTGATGAAGAGTTGGGAGAGGAGATGATAAGAGAGATGATGTGGAATGAGATGCTTCATTACCATCCTCAAGCTTCAACATCTGAGCTGCTATGA
>BraMAPK2
ATGGCGACTCCGGTTGATCCACCAAATGGAGTTAGGAACCAAGGGAAGCATTACTTCTCTATGTGGCAAACACTCTTCGAGATCGACACCAAATACGTTCCCATCAAACCCATAGGCCGTGGCGCGTACGGTGTAGTCTGCTCTTCCGTCAACAGAGAGACTAACGAGAGAGTAGCGATCAAGAAGATCCACAATGTGTTTCAGAACAGGATCGATGCGTTGAGGACACTTCGTGAACTAAAGCTACTACGTCATCTTCGACATGACAATGTGATTGCTCTTAAAGATGTAATGATGGCTAATCATAAAAGAACCTTTAAAGATGTGTATCTTGTTTACGAGCTCATGGATACTGATCTTCACCAGATTATCAAGTCTTCTCAAGTGTTGAGTAATGACCATTGCCAATACTTCTTGTTCCAGCTGCTTCGAGGGCTGAAGTATATTCATTCAGCCAACATTCTCCATCGGGATTTGAAACCAGGTAACCTCCTCGTGAACGCAAACTGCGACTTAAAGATATGTGACTTTGGTTTAGCGCGCATGAGCAACACCAAAGGTCAGTTCATGACTGAGTATGTTGTGACTCGATGGTACCGAGCACCGGAGCTTCTCCTCTGTTGTGACAACTATGGAACCTCCATCGATGTCTGGTCGGTTGGATGCATATTCGCCGAGCTTCTTGGAAGAAAACCGATATTCCCGGGGACAGAATGTCTTAACCAGATTAAGCTCATCATTAACATTTTGGGGAGCCAGAAAGAGGAAGATCTCGAGTTTATCGATAACCCGAAAGCCAAAAGATACATAGAGTCTCTCCCTTACTCACCGGGGATATCATTCTCTCGTCTTTACCCGAATGCGAATGTTCTAGCCATTGATCTGCTTCAGAAGATGCTCGTTCTTGACCCTTCCAAGAGGATTAGTGTCGTGGAAGCGCTTCAGCATCCTTACATGGCGCCTTTGTACGACCCAAATGCAAATCCTCCTGCTCAAGTTCCTATTGATCTCGATGTAGATGAAGATGAGGATTTGGGGGCGGAGATGATAAGAGAGTTGATGTGGGAGGAAATGGTTCATTATCATCCAGAAACTGTTAACTCTGAGCTCTGA
>BraMAPK3 
ATGAACAACGCCGGCGGCCAATATCCAGATTTTCCGGCGGTGCAGACGCACGGAGGACAGTTCATAAGCTACGATATCTTCGGTAGTTTATTCGAGGTCACATCCAAGTACCGTCCTCCGATTGTTCCAATCGGTCGAGGCGCATACGGCATCGTTTGCTCTGTGTTGGATTCGGAGACGAACGAGCTAGTGGCGATGAAGAAGATAGCCAACGCCTTCGATAATCACATGGACGCCAAGCGTACACTTCGCGAGATCAAGCTTCTTCGTCATCTCGATCATGAAAACATCATAGCTATAAGAGATGTGGTTCCTCCACCACTTAGAAGACAGTTCAGTGATGTTTATATCGCCACTGAGTTAATGGACACTGATCTTCATCAAATCATCAGATCCAACCAGGGCTTGTCTGAGGAACACTGTCAGTACTTCTTGTACCAGCTTCTTCGAGGGCTCAAGTACATCCACTCGGCTAAAGTTATCCACAGGGATCTAAAGCCTAGCAATCTTCTCTTGAACGCCAACTGCGATTTAAAGATCTGTGATTTTGGTCTTGCTAGACCCACTTCAGAGAACGAGTTTATGACTGAGTATGTTGTTACCAGATGGTATAGAGCACCTGAGCTTCTGCTGAACTCATCCGATTACACTGCTGCTATTGATGTTTGGTCTGTTGGTTGTATCTTCATGGAGCTCATGAACAGAAAGCCTTTGCTCCCTGGTAAAGACCATGTCCATCAGATGCGCTTATTGACAGAGTTGCTTGGCACACCGACAGAATCAGATCTCGGTTTTACACACAACGAGGATGCCAAAAGATACATCCGGCAACTTCCCAACTTCCCTCGCCAGCCGTTAGCTAAACTGTTCTCTCATGTTAACCCGTTGGCCATTGATCTAGTTGACAGAATGTTGACGTTTGACCCCAGCAAAAGAATCACTGTTGAAGAAGCTCTGAATCACCCTTACCTAGCCAAGTTGCACGACCCGAATGATGAGCCAATCTGTCTAAAGCCATTCTCTTTCGACTTTGAACAACAACCTCTAGACGAGGAACAGATAAAAGAGATGATCTACAGGGAAGCCATTGCACTCAATCCAACATATGCTTAG
>BraMAPK4
ATGTCGGCGGAGAACTGTTTCGGCGGTGGCGGTGGTGATCAGAGCACGAAAGGATTGGCTACTCACGGAGGTCAGTACGTTCAGTACAATGTCTACGGAAACATCTTCGAAGTGACTAGAAAGTACGTTCCTCCTCTTCGTCCCATCGGCAGAGGCGCATACGGCATCGTCTGTGCTGCTACGAACTCAGAGACGGGAGAGGAAGTAGCTATCAAGAAGATCGGTAACGCTTTTGACAACATCATCGACGCCAAGAGGACCTTGAGAGAGATTAAGCTTCTCAAGCACATGGATCACGAGAATGTTATTGCTGTTAAGGATATAATAAGACCACCCCTGAGAGAGAACTTCAACGATGTTTACATTGTTTATGAGCTCATGGACACTGATCTTCACCAGATTATACGCTCTAACCAACCCTTAACTGATGATCATTGTCGGTTCTTCTTGTATCAGTTGTTGCGTGGGCTCAAGTACGTTCATTCAGCTAATGTGTTACACCGAGATTTAAAGCCCAGCAATTTGCTCCTGAACGCAAACTGTGATCTAAAGCTTGGTGATTTCGGGCTTGCGAGGACCAAATCCGAGACTGACTTCATGACTGAGTACGTTGTTACTCGCTGGTACCGAGCTCCAGAGTTGCTCCTTAACTGCTCCGAGTACACAGCAGCGATCGATATCTGGTCTGTGGGTTGTATTCTCGGTGAAACCATGACAAGGGAGCCCTTGTTTCCGGGTAAAGATTATGTTCATCAGCTTAGGCTTATCACTGAGCTTATAGGATCACCTGATGATTCAAGCTTGGGGTTCTTAAGGAGCGACAACGCAAGGAGATACGTTAAACAGCTTCCACAGTACCCGAGACAGAACTTTTCTGCTAGGTTCCCAAACATGTCAGCTGGCGCAGCCGATTTGCTTGAGAAAATGCTCGTCTTTGATCCAAGCAGACGCATCACTGTTGATGAGGCGTTGTGCCACCCGTATTTGGCGCCGCTGCACGATATAAACGAGGAACCGGTGTGTGTGAGGCCGTTCAATTTCGATTTTGAGCAACCTTCTTTGACAGAAGAGAACATCAAGGAGCTTATATATCGTGAGACAGTCAAGTTCAATCCTCAGTAA
>BraMAPK5 
ATGGCCTCTGAAACTGAGTCAGCGACAGAAAACAACATAAAAGGAGTACTGGTTCATGGAGGAAGATATTTTCAGTACAATGTCTATGGCAACATGTTTGAAGTCTCCAACAAGTATGTTCCTCCTATCCGACCAATCGGTAGAGGAGCTTACGGCTTTGTCTGTGCTGCAGTAGATTCGGAGACACACGAAGAGATTGCAATCAAGAAGATAGGTAAAGCCTTTGACAACAAAGTAGATGCTAAGCGAACGCTGAGAGAGATTAAGCTACTTCGTCATTTAGAACATGAGAACGTTGTCATCATAAAAGACATCATCAGACCTCCAAAGAAGGAGACATTCACAGATGTTTATATAGTTTATGAGTTAATGGATACCGATCTCCATCAGATTATTCGTTCAGACCAGCCCTTGACTGATGATCATTGCCAGTACTTCTTGTATCAGATTCTGCGCGGACTCAAATACATACATTCAGCAAATGTATTGCATCGCGACCTTAAGCCGAGTAACTTGCTTCTTAACGCAAACTGCGACCTTAAGATTGCAGACTTCGGTTTGGCAAGGACGACATCTGAGACAGATCTCATGACCGAGTATGTTGTAACAAGATGGTACCGAGCACCAGAGCTGCTTCTTAATAGTTCTGAGTACACATCTGCCATTGATGTCTGGTCTGTTGGTTGCATATTTGCTGAGATCATGACAAGGGAACCTCTATTCCCTGGGAAAGACTATGTCCACCAGCTTAAGCTTATAACCGAGTTGATAGGATCACCTGATGGAACGAGCCTAGAGTTTCTCAGAAGCGAGAATGCGAGAAAGTATGTCAAAGAACTACCGAAGTTCCCGAGGCAGAGCTTTGCAGCTAGGTTTCCTAGTATGAGTTCTATAGCTATCGACCTGCTGGAGAAAATGCTAGTGTTTGATCCTGAAAAACGCATCACTGTTGAGGAAGCATTGTGTCATCCTTTCTTGTCAGCACTTCACGACCTTAACGACGAGCCTGTTTGTTCCAACCATTTCAGTTTCGATTTTGAGAACCCGTCTTCCACTGAAGAAGAGATTAAGGAGCTCGTGTGGCTAGAATCAGTGAAGTTCAATCCTCATCCGACCAATTAA
>BraMAPK6-1
ATGGACGGTAACGCGGGTCAACCGGCTGCTGATACAGAGATGTCGGAAGCTCCGTCTAACCCTTCTCCTCAGGTGCCGGGGATAGAGAATATTCCGGCGACTCTTAGCCACGGAGGGAAGTTTATTCAGTATAACATATTCGGGAACATCTTTGAGGTCACCGTTAAGTATAAGCCTCCCATCATGCCTATTGGCAAGGGTGCTTATGGCATCGTCTGTTCGGCTATGAACTCTGAAACGAATGAGAGCGTTGCGATTAAGAAAATCGCAAACGCTTTTGATAATAAGATTGATGCAAAGAGGACTCTCCGTGAGATCAAGCTGCTTCGTCACATGGATCATGAGAATATTGTTGCAATTAGAGACATAATACCACCACCACTAAGAAACGCATTCAACGATGTCTACATAGCTTACGAGCTAATGGACACTGATCTCCACCAGATCATACGGTCTAATCAAGGTTTATCCGAAGAGCATTGTCAGTATTTTCTTTACCAGATCCTCCGTGGATTGAAGTACATTCACTCCGCAAACGTGCTTCACCGCGACTTGAAACCGAGCAACCTCCTCCTCAACGCCAACTGCGACTTGAAGATCTGCGACTTTGGTCTAGCTAGAGTCACCTCCGAGAGTGACTTTATGACTGAGTACGTTGTCACGAGATGGTACCGTGCGCCAGAGCTGCTTCTAAACTCTTCTGACTACACTGCAGCGATCGATGTTTGGTCTGTTGGTTGCATTTTCATGGAGTTAATGGACCGTAAACCGCTCTTTCCTGGACGTGATCATGTTCATCAGCTGCGCTTGCTCATGGAGCTCATAGGAACTCCATCAGAAGAAGAGCTTGAGTTCTTGAACGAAAACGCAAAGCGATACATTAAACAACTCCCACCGTATCCTCGCCAGTCCCTCACTGATAAGTTCCCAAATGTTCATCCTCTAGCGATTGATCTTATCGAGAAGATGCTGACTTTTGATCCTAGACGGAGAATCACAGTTTTAGACGCTCTGGCGCATCCATACTTGAATTCACTACATGACATCAGCGACGAGCCTGAGTGCACCATACCTTTCAACTTCGACTTTGAGCAGCACGCGCTCTCAGAGGAGCAGATGAAGGAGCTTATCTACCGCGAGGCGCTTGCTTTCAATCCAGAGTATCAGCAAATAGTTTGA
>BraMAPK6-2
ATGGACGGTGGAACGGGTCAACCGGCGGCTGATACCGAGATGTCGGAAGCTACAGGCGGTGCGGCTCCATCTCAACCGATGCCGGGTATAGAGAATATTCCGGCGACACTTAGCCATGGAGGGATGTTTATACAGTATAACATATTCGGGAACATCTTCGAGGTCACCGCTAAGTATAGCCCTCCGATCATGCCTATTGGCAAGGGTGCTTATGGCATCGTTTGTTCTGCTATGAACTCTGAGACAAATGAAAGCGTGGCAATTAAGAAAATCGCAAACGCTTTTGATAATAAGATTGATGCCAAGAGGACTCTCCGTGAGATCAAGCTCCTTCGCCACATGGATCATGAGAATATTGTTGCAATCAGAGACATAATACCACCACCGCTAAGAACCGCTTTCAATGATGTTTACATCGCTTATGAGCTAATGGACACTGATCTCCATCAGATCATACGCTCTAACCAAGGCTTATCCGAAGAGCATTGCCAGTACTTTCTTTACCAGATCCTCCGTGGATTGAAGTACATCCACTCCGCAAATGTGCTTCACCGTGATCTGAAACCGAGCAACCTCCTCCTGAACGCAAACTGCGACTTAAAAATCTGCGATTTCGGGTTAGCTAGAGTCAACTCCGAGAGCGACTTCATGACTGAGTACGTTGTCACGAGGTGGTACCGTGCACCAGAGCTGCTTTTAAACTCTTCTGACTATACTGCTGCGATAGATGTTTGGTCTGTTGGTTGTATTTTCATTGAGTTAATGGACCGTAAGCCACTCTTCCCTGGCAGAGATCATGTTCATCAGCTTCGCTTGCTCATGGAGCTCATAGGAACACCATCAGAACAAGAGGTTGAGTTCTTGAACGAAAATGCAAAGCGATACATAAGACAACTTCCACCGTATCCTCGCCAATCCATCACTGATAAGTTCCCAAATGTGCATCCTCTAGCGATAGATCTTATCGAGAAGATGCTAACGTTTGATCCTAGACGGAGAATCACAGTGTTAGACGCGCTGGCACATCCATACCTGAACTCTCTACACGACATTAGCGATGAGCCAGAGTGCACGATACCTTTCAACTTCGACTTTGAGCAGCACGCACTCTCAGAGGAGCAGATGAAGGAGCTCATATACCGTGAAGCGCTTGCATTCAATCCAGAGTATCAGCCAGCAATAGCTTGA
>BraMAPK7-1
ATGGCGATGTTAGTTGAGCCACCAAATGGGATCAAACAGCAAGGGAAACATTACTACTCCATGTGGCAAACACTGTTCGAAATCGACACTAAGTATGTTCCCATCAAACCCATCGGAAGAGGAGCTTACGGTGTGGTTTGTTCTTCCATCAACCGCGAGACCAACGAGAAGGTCGCCATCAAAAAGATTCACAATGTGTTCGAGAATCGCGTTGACGCCTTGAGGACGCTGAGAGAGCTCAAGCTTCTTAGGCACGTGAGGCATGATAACGTGATCGCGCTTAAAGACGTTATGCTCCCTACGAATAAATCGAGTTTCAAAGATGTTTACTTGGTTTATGAGCTGATGGATACTGATCTTCATCAGATCATTAAATCCTCTCAGTCTCTTTCTGATGATCACTGCAAATACTTCTTGTTCCAGTTGCTTAGAGGATTGAAGTATCTTCACTCTGCAAACATCCTTCACCGAGATTTGAAGCCAGGGAACCTCTTAGTCAATGCTAACTGCGATCTAAAGATATGCGACTTCGGGTTAGCCAGGACGAGCCAGGGAAATGAACAGTTCATGACCGAGTATGTGGTCACGCGTTGGTACAGAGCACCTGAGCTTCTTCTCTGCTGTGACAACTACGGAACCTCCATTGATGTCTGGTCAGTTGGATGCATATTCGCGGAGATTCTTGGTCGAAGACCGATATTCCCGGGGACAGAATGTCTCAACCAGCTTAAGCTCATCATCAATGTCGTTGGTAGCCAGCAAGAGTCTGATATTCGGTTTATAGACAACCCGAAAGCTCGAAGATTCATCAAGTCTCTTCCTTACTCGAGGGGTACACATCTCTCCAATCTCTACCCGCAAGCCAATCCTCTGGCTATAGATTTGCTGCAGAGGATGCTAGTGTTTGATCCGACCAAGAGAATCTCTGTAACCGATGCACTCTCGCACCCGTACATGGCGGGACTGTTTGACCCTGGTTCTAATCCACCTGCGCATGTCCCAATCTCTCTGGACATAGATGAGAACATGGAGGAACGGATGATCAGAGAGATGATGTGGGACGAGATGCTTTATTACCACCCTGGAGCTGAAACTGCAAACCCCTAA
>BraMAPK7-2
ATGGCGATGTTGGTTGACCCACCAAACGGGATCAAACAACAAGGGAAACATTACTACTCCATGTGGCAAACTCTGTTCGAAATCGACACCAAGTATGTTCCCATCAAACCCATTGGAAGAGGAGCTTACGGTGTGGTCTGCTCTTCGGTCAACCGTGAGACCAACGAGAGAGTCGCTATCAAAAAGATTCATAACGTGTTTGAGAATCGTGTTGATGCTTTGAGGACGTTGAGAGAGCTCAAGCTTCTTAGGCATGTGAGGCACGAGAATGTGATCGCGCTTAAAGATGTTATGTTGCCTTCGGTTAGATCCAGTTTCAAAGATGTTTACTTGGTTTATGAGCTCATGGATACTGATCTTCATCAGATCATCAAATCTTCTCAGTCCCTTTCTGATGATCACTGCAAGTACTTCTTGTTTCAGTTGCTAAGAGGGTTGAAGTATCTTCACTCTGCAAACATCCTTCACCGGGACTTGAAGCCAGGGAACCTCTTAGTCAACGCTAACTGCGATCTAAAGATATGTGACTTCGGGTTAGCGAGAACAAGCCAAGGCAACGAGCAGTTCATGACGGAGTACGTGGTTACACGTTGGTACAGAGCTCCTGAGCTTCTTCTCTGTTGTGACAACTACGGAACCTCCATTGATGTCTGGTCGGTAGGATGCATCTTCGCGGAGATTCTTGGTCGGAAACCGATTTTCCCGGGGACTGAATGTCTCAACCAGCTTAAGCTAATCATCAATGTTGTTGGTAGCCAGCAAGAATCTGATATTCGGTTTATCGATAACCCGAAAGCTCAAAGGTTCATAAAGTCTCTTCCCTTCTCGAGGGGTACACATCTCTCTAATCTGTACCCGCAAGCGAATCCGTTAGCTATAGATTTGCTGCAGAGGATGCTTGTGTTTGATCCAACCAAGAGAATCTCCGTGACTGATGCCCTCTTGCACCCTTACATGGCGGGTCTGTTTGATCCTGGTTCTAACCCTCCTGCTCATGTCCCTATTGCTCTGGACATAGATGAGAACATGGAGGAACGAATGATTAGAGAGATGATGTGGGACGAGATGCTTTATTACCACCCTGAAGCTGAAACTGCGAGTGTTTAG
>BraMAPK8-1
ATGGGTGGTGGTGGGAATCTCGTCGACGGTGTTCGTCGTTGGCTTTTTCAGCGTCCTTCTTCTTCTTCCAATATTCAAAACGAACCCATTCTTCTCTCCTCTGCTACTTTTTCTAATCGAGATCAATCAGGTGACGCTGGAGATTTGAATGAGCTTGTTGTTACTGAAGATTTCGATTTTACTGGGTTAAAGCTTCTTAAGGTTCCTAAACGTAATCACTTACCCATGGATCCTCAAAAGAAGGGTGCGCAGGAAACTGAGTTCTTCACGGAGTATGGAGAAGCAAACAGGTACCAGGTTCAAGAAGTCGTCGGTAAAGGAAGCTATGGTGTTGTGGCTTCTGCTCTAGACACACACACTGGTGAAAGAGTTGCCATCAAGAAGATCAACGATGTCTTTGAGCACGTATCTGATGCGACTAGGATTCTCAGAGAGATAAAGCTGTTGCGGTTGCTTCGTCATCCAGATGTTGTGGAGATCAAACACATCATGCTACCTCCTTCTCGCCGTGAGTTCCGGGATATTTACGTTGTGTTCGAGTTGATGGAGTCTGATCTCCACCAAGTGATTAAGGCCAACGATGATTTGACTGCTGAGCATCATCAGTTCTTCTTATACCAGCTTCTCCGTGGTCTTAAATATGTTCACGCAGCCAATGTGTTTCATAGGGATTTGAAACCAAAGAACATTCTAGCTAATGCTGATTGCAAATTGAAGATTTGTGATTTTGGACTCGCTCGTGTTTCTTTCAACGACGCTCCAACTGCTATATTCTGGACTGATTATGTAGCTACTCGGTGGTATCGTGCCCCTGAACTTTGTGGATCGTTTTTCTCCAAATATACTCCTGCCATTGATATCTGGAGTGTTGGTTGCATTTTTGCGGAAATGCTTTTGGGTAAGCCTTTGTTTCCGGGGAAAAACGTGGTGCACCAATTGGATCTTATGACTGACTTTCTTGGCACTCCACCTCCTGAGTCCATATCAAGGATTAGAAATGAAAAGGCGAGGAGGTACCTTAGCAGCATGAGGAAAAAACAGCCAGTCCCTTTCTCTCAGAAGTTCCCTAAAGCTGACCCTTTGGCTCTCCGCCTTCTTGAACGCCTGCTTGCCTTTGATCCCAAAGATCGTGCATCTGCTGAAGATGCACTATCTGATCCATACTTCAGTGGTCTGTCAAACTCAGAGCGCGAACCATCAACACAGCCAATCTCAAAGCTTGAGTTTGATTTTGAGAGAAAGAAGTTAACAAAAGATGATGTCAGAGAATTAATCTACCGAGAGATATTGGAGTATCATCCTCAGATGTTGGAGGAATACAAGCGCGGTGGTGATCAGCTTAGCTTCATGTACCCTAGTGGGGTTGATCGGTTTAAGAGGCAATTTGCTTATCTTGAAGAGAATCAAGGTAAACCAGGAGCAGCAGCAGGTGGAGGAAGAAGTACTGCACTTCACAGACATCATGCTTCTTTGCCAAGAGAGAGAGTTCCGGCTCAGAATGGTGAAACTGCAGAAGAAATCAGTGATGTTGAGAGAAGAGCAGCAGCTGCTGTGGCTTCAACCTTGGAATCTGAGGAAGCAGACAATGGAGGAGGTTACAGTGCTCGTAACCTCATGAAAAGTTCCAGCATCAGCGGTTCTAAATGCATCGGTGTCCAATCTAAAACTGACAAAGAGGACACCGTAGCTGAGGCAGATGATGAAACAGTTACAGAGCTTACTGATAGAGTTTCTTCTCTTCAATGA
>BraMAPK8-2 
ATGGGTGGTGGTGGGAATCTCGTCGACGGTGTTCGTCGTTGGCTTTTTCAACGACCCTCTTCTTCCAATAATAATCCTCACGAACCCATTGTTCCAAAGTCTGATACTTTTTCTATTCCCCATCATCAATCTGAGCTTATCATTACTGAAGATCTCGATTTCTCTGGTCTCAAGCTTATCAAAGTTCCCAAACGTCATCACTTACCCATGGATCCTCAAAAGAAGGAAAAGGACTTCTTCACGGAGTACGGAGAAGCAAACAGGTACCAGGTTCAAGAAGTCGTTGGTAAAGGAAGCTACGGTGTTGTGGCCTCTGCTCTAGACACCCACACTGGCGAAAGAGTTGCTATCAAGAAGATCAACGACGTCTTTGAGCATGTCTCTGATGCAACCAGGATTCTCAGGGAGATCAAGCTGCTGAGGTTGCTTAAGCATCCGGATGTTGTGGAGATTAAGCATATTATGCTGCCTCCTTCTCGTAGAGAGTTCAGGGATATTTACGTTGTGTTTGAGCTGATGGAGTCTGATCTTCATCAGGTGATTAAGGCGAATGATGATTTGACTCCTGATCATTATCAGTTCTTCTTGTATCAGCTTCTCCGTGGTCTCAAATATGTCCACGCAGCTAATGTGTTTCATCGGGATTTGAAACCAAAGAACATTCTAGCTAATGCTGATTGCAAGTTGAAGATCTGTGATTTTGGACTCGCTCGTGTCTCTTTTAACGACGCACCAACTGCTATATTCTGGACTGATTATGTAGCTACTCGGTGGTACCGTGCCCCTGAACTCTGTGGATCGTTTTTCTCCAAATACACTCCTGCGATTGATATATGGAGTGTTGGTTGCATTTTTGCGGAAATGATATTGGGAAAGCCATTGTTTCCCGGGAAGAACGTGGTGCACCAACTTGATCTTATGACTGACTTTCTTGGCACTCCTCCGCCTGAGTCCATATCAAGGATAAGAAATGAAAAGGCGAGGAGATATCTAAGCAGCATGAGGAAGAAACAGCCGGTTCCTTTCTCTCACAAGTTCCCTAAAGCTGATCCTTTGGCTCTCCGCCTTCTCGAACGCCTTATTGCCTTTGATCCTAAAGATCGTGTCTCAGCTGAAGATGCACTAGCTGATCCTTATTTCAGTGGTCTGTCAAACTCAGAGCGTGAACCATCAACGCAGCCAATCTCAAAGCTTGAGTTTGATTTTGAGAGAAAGAAGTTGAACAAAGATGACGTCAGAGAATTAATCTACCGAGAGATATTGGAGTATCATCCTCAGATGCTGGAGGAGTACAAGCGCGGTGGTGATCAGCTCAGCTTCATGTACCCTAGTGGGGTTGATCGGTTCAAGAGGCAGTTTGCTCACCTTGAAGAGAATCAAGGTAAACCAGGAGCAGGGGCAGGAGGAGGAAGAAGTACTGCAATGCATAGACACCATGCTTCCTTGCCAAGAGAGAGAGTTCCTGCTCAGAGTGGTCAGACTGCAGAAGAAAGCAGTGATGTGGAGAGAAGAGCAGCAGCTGCTGTGGCTTCAACTTTGGAATCTGAGGAAGCAGACAATGGAGGAGGTTACAGTGCTCGTAGCCTCATGAAGAGTTCGAGCATCAGTGGTTCTAAATGCATCGGTGTCCAATCTAAAACCGACAAAGAGGACACCATAGCTGAGGAAGGAGATGATGAATCAGTGGCGGAGCTTACTGATAGAGTTGCTTCTCTTCGTAATTCTTAA
>BraMAPK9 
ATGGATCCTCATAAAAAGGTTGCATTGGAGACTGAGTTCTTTACGGAATACGGTGAAGCGAGTCGGTATCAAATCCAAGAAGTTATAGGGAAAGGAAGTTACGGGGTTGTGGCATCTGCAATCGACACTCATACGGGAGAAAAGGTTGCCATTAAGAAAATAAATGATGTGTTTGAGCACGTCTCTGATGCGACGAGGATTCTGAGAGAGATCAAGCTCCTCAGGCTGCTCCGGCATCCTGATATAGTGGAGATTAAGCACGTGATGCTTCCTCCTTCGCGTAGAGAGTTCAGAGATATTTATGTTGTTTTCGAGTTGATGGAGTCAGACCTTCACCAAGTCATCAAAGCCAACGATGATTTGACGCCTGAGCATTACCAGTTTTTCTTGTACCAGCTTCTTCGTGGCCTGAAATTTATTCACACAGCCAATGTGTTTCACCGTGATTTAAAGCCTAAAAACATTCTAGCCAACTCTGATTGCAAGCTGAAGATTTGCGACTTTGGGCTTGCTCGTGTGTCGTTTAACGATGCACCTTCGGCTATATTCTGGACTGACTATGTCGCTACAAGATGGTACCGTGCACCAGAACTTTGTGGCTCTTTCTTCTCCAAATATACACCTGCCATTGATATATGGAGCATAGGATGCATATTTGCAGAAATGCTCACCGGGAAGCCATTGTTTCCTGGGAAGAACGTGGTGCACCAATTGGATATTATGACTGATTTGCTTGGTACTCCTTCACCCGAAGCTATCTCAAGGATTCGTAATGAAAAGGCGAGGAGGTATCTCGGAAACATGAGGAGAAAACCGCCAGTACCATTCACTCACAAATTTCCTCATGTAGACCCGTTGGCTCTTCGCTTGCTGCACCGCCTTCTTGCATTTGATCCCAAAGACCGTCCCACAGCTGAAGAGGCACTGGCAGATCCTTACTTTTATGGACTGGCAAACGTGGATCGGGAACCATCTACTCAACCGATTCCAAAACTTGAGTTTGAGTTTGAAAGAAGGAAGATTATGAAAGAAGACGTCAGGGAATTAATCTACAGAGAGATATTAGAGTATCATCCTCAGATGCTACAAGAATATCTTCGAGGTGGAGAACAGACGGGCTTCATGTACCCTAGTGGTGTTGATCGGTTTAAGAGACAGTTTGCACATCTTGAAGAACATTACGGTAAAGGTGAGAGAAGCGCTCCTCTTCAACAACGTCACGCTTCTTTGCCTAGAGAAAGAGTCCCTGTGCCTAAGGAAGAGAACAGACCTGCAGCTTCTTTAGCCGCAACACCCGAAAGCCCTCAAATTTCTCAACAGGAGGGCTCAAATTACATGAATGGGATGAGCCAGACGGGTTACAGCGCACGAAGCTTGCTGAAAAGTGCCAGCATCAGTGCATCTAAATGCATTGGCGTGAAACAAAGAAACCAGTCCGAGCACGGGGAATCGAACAGTGATGCAACTGATGCTTTGTCTCAAAAGGTCGCGGCTCTCCACACTTGA
>BraMAPK10-1 
ATGGAACCAATACCTAACGACGCTAAGTATGTACAATACAACATATCTGGCAATATCTTCGAAGTCCCCGCAAAGTATAAGCCACCGATCATGACTCTTGGCAGTGGTGGCTATGGCCTCGTTTGTTCGGCTGTGAACTCAGAGTCCAATGAGAGAGTAGCAATAAAGAAAATCATGCATGCTTGTGAAAACCCAATCCAGGCAAAGAGAACTCTCCGTGAAATCAAGCTTCTTCGTCACTTAGAGCATGAAAACATTGTTGGAATCAAAGATATAATAGTGCCTCCTCAGAGAGAATTTTTTGAAGATGTTTACATTGCTTTTGAAATGATGGACAGTGACCTTTATAAAGTCATAACATCCTACGAAAAACTAACCAAAGATCATTACCAGTATTTCTTGTATCAAATCCTGCGCGGATTAAAGTACATTCATTCGGCCAATGTGTTACATAGAGATTTAAAACCGAGCAATCTCCTTGTGAGTGTGAAATGTGAGTTAAAGATCTGTGATTTTGGGCTTGCACGTGCGGCTTCAGAGACTCATGCAATGACTGAGTACGTTACCACAAGATGGTACCGTGCACCAGAGCTTCTATTGAACTCTTCTACTTATACCAAAGCTATAGATATGTGGTCTGTGGGCTGTATATTCTTGGAACTGATGACTGGCAGACCGCTCTTCCCCGGAAGAGATCATGTTCATCAGTTTTGTTTGATTCTTGAGTTGATAGGCTCTCCAACCGAATATGACATTGGATCGTTGAATGATAGTGCTAAGCAATACTTAAGGCAGCTTCCTTGGTTTGCTCGCCAATCATTCTATCTTAAATTCCCAAATGTGCCTTATTCAGCTATTGATTTGGTGGAGAAGATGCTAAAGTTTGACCCTAGACAGAGAATCTCAGTTGAGGATGCACTAGCTCATCCATTTCTCGAGACTTTGCACGACATTACCGATGAACCAGTGTGCACGAAGCCCTTCGACGTTGATTTAGAGGAACATCCACTCGAAGTGGAGCAGATTAAGGAGTTAATCTACCAGGAAGCCCTAGCTTTCAACGCTGCACAGCAACAGGTGAAGAGGAAGAGTGACTTTTCCTTTTAA
>BraMAPK10-2
ATGGAGCCACCTAACGATGCTGAGCCGGGGAAAACTGACGCTGGAGCTACTACCGACCTTCAGCCGCATCCCCCACCTCAGAATAGTTATATGAATCCCAGCCATGGCGGAAGGTATATACAATACAACCTTTCCGGCACTATCTTCGAAGTCACGGCAAAGTATAAGCCACTGATCATGCTTCTTGGCAGAGGTGCTTCGGGCATCGTTTGGTCGGCTATAAACTCAGAGACCAATGAGAAGGTAGCAATAAAGAAAATCACGCATGCATGTAAAAACCAAAGCACTGCAAAGAGAACTCTCCGTGAAATCACGCTTCTTCGTCAGTTACAGCATGATAACATTGTCGGAATCAAAGACGTAGTATTACCTCCTCAGAGAGATGCTTTTGAAGATGTTTACATTGCTTATGAATTGATGGACACTGACCTTCATAAAGTCATAAATTCCAATCCAGTACTAACCGAAAATCATCACCAGTCTTTCATGTATCAGTTACTGCGTGGATTAAAGTACATTCATTCAGCCAATGTGTTGCATAGAGATTTAAAACCGAGCAATATCCTCTTGAATGCGAACGGTGACTTAAAGATCTGTGATCTCGGGCTTGCTCGTGTGGCTTCAGACGCAATGACTGAGTATGTTGGCACAAGATGGTACCGTGCACCAGAGCTTCTCTTGCACTCTTCTGCTTATACCTCAGCTATAGATGTTTGGTCTGTTGGCTGTATATTCTTTCAGATGCTGACTCGCACACCCCTCTTCCCTGGAAGAAGAGATCGTGATCATCAGCTTCGTTTGATTCTGGAGTTCATAGGCTCTCCAAGAGAAGATGACATTGGATCTTTGAATGAAAGTGCTAAGCAATACTTAAGGACGCTTCCTCATTTTCATCGCCAATCTTTCTTTGTAAAGTTCCCAAAGGTGTCTTTCTCAGCTCTTTCGTTGTTGGAGAAGATGCTCAAGTTTGATCCTAGAAAGAGAATCACAGTTGAGGATGCACTTGCTGAACCATATTTCAAAACGATGGACAAGTACATTAGGTATGAACCAGTGTGCACGAATCTCTTTGACTTCGATTCTGAGGAACATCCACTCACACTGGAGCAGATTAAGGAGCTGATCTACGATGAAGCACTGGCTTTTAATCATGATTTTCTAGCTTCCAACCCTGAACCAGCAACAGTTGAGAAGGAACAGTGA
>BraMAPK10-3
ATGGAACCACCTAACAATGCTGTGCCGGCGGAAACTGACGGTGGAGCTACTACCGACCTTCAGCCGCATCCGCCACCTGAGAATATTTATATGAATCTCAGCCATGACGGAAGGTATATAAAACACAACTTTTCTGGCAATATCTTCGAAGTCACGGCAAAGTATAAGCCATTGATCAGGCTTCTTGGTAGAGGTGGTGGTGGCATCGTTTGTTCCGGTATAAACTCGGAGACCAATGAGAAGGTAGCAATAAAGAAAATTGCATGTAGAGACCAAATCACTGCAAAGAGAACTCTCCGTGAAATCAAGCTTCTTCGTCACTTAGAGCATGAAAACATTGTAGGAATCAAAGACATAGTATTGCCTCCTCAGAGAGATGCTTTTGAAGATGTTTACATTGCTTATGAATTGATGGACACTGACCTTGAGAAACTCATAAAGTCCAATCAAGAACTAACCAAATATCATCACCAGTTTTACATGTATCAACTCCTGCGTGGACTAAAATACATTCATTCAGCCAATGTGTTACATAGAGATTTAACACCGGGCAATATCCTCTTGAATGCGAACAGTGAATTAAAGATCTGTGATTTCGGGCTTGCTCGTGTTGCTTCAGACGCAATGACTCAGTATGTTGGCACAAAATGGTACCGCGCACCAGAGCTTCTCTTGAGCTCTTCTGCTTATACCTCAGCTATAGATGTTTGGTCTGTTGGCTGTATTTTCTTGGAGATGATGACTCGCACACCGCTCTTCCCTGGAAGAGATCGTTCCGATCAGCTTCGTTCGATTCTAGAGTTCTTAGGCTCTCCAACCGAGGATGACACTGGATCGTTGAATGAAAGTGGTAAGCAATGCTTAAAGATGCTTCCTTGGTTTGATCGCCAGTCTTTCTTTGTAAAGTTCCCAGACGTTCCTTTCTTAGCTGTTCTGTTGTTGGAGAAGATGCTCAAGTTTGACCCTAGAAAGAGAATCTCAGTTGAGGATGCACTTGCTGATCCATATTTCAAAACGATGCACAACATTAACAATGAACCAGTGTGCACGAAGCTCTTTGACTTTGATTTAGAGGAACATCCACTCACAGTGGAGCAGATTAAGGAGCTGATCTACCATGAAGCCCTAGCTTTCAACCCTGAACCAGCAACAGTTGAAAAAGACCAATGA
>BraMAPK10-4
ATGGAACCAACCAATGATGCTCATGTGACTGTGGAGACTAACGCTAGAGCTACCACCGACGCTAAGCTGTATCCGTCACCTGAAGTGCTACCCGTTGAGATTATTACTGCGAATCAAACCCATGACGGAAGATACATACAATACAACATACTTGAGAAAATCTTTGAACTCACAGCAAAGTATAAGCCACCAATCATGCCTATTGGCAGCGGTGCTTATGGCCTCGTTTGTTCAGCTATGAACTCGGAGACCGATGAAAAGGTGGCAATAAAGAAGATTGCTCATGCATTTGGAAACAAAGTAGCGGCTAAGAGAACTTTATGTGAAATCAAGCTTCTTCGTCACTTCGAGCATGAAAATATTATCGGAATCAAAGACCTAATATTGCCTCCTCGGAGAGATGCTTTTGAAGATGTATACATTGTACATGAGTTGATGGAGTATGACCTTCATAAAGTCATAACATCCAAACAAGAACTAGAACCACTTCATTACAAGTTTTTCTTGTACCAAATCCTGCGTGGATTAAAGTACATTCACTCAGCCAATGTGATACATAGAGATTTAAAACCGGGCAACCTCCTTGTGAACGCGAACTGTGAACTGAAGATATGTGATTTCGGACTTGATCGTGGTACTTCAGAGAATAATGCAATGACTGAGTATGTTGTCACAAGGTGGTACTGTGCACCTGAGCTTCTCTTGAACTCATCTGTGTACACCTCAGCTATAGATGTCTGGTCTGTTGGCTGCATCTTCTTGGAGTTGATGACTAGCAAAACGGTCTTCCCCGGTAGAGATCCTATTCATCAGCTTCGTTTGATCTTGGAGCTCCTAGGCTCTCCATCAGAAGAAGAACTTGGATCATTGAGTGAAAATGCTAAGCTATACTTAAGGCAGCTTCCTAATCATGATCGCCAATCATTCTTTGTGGTATTCCCAAACGTGCCTTACCCTGCTCTTGACTTGATAATGAAGATGCTAAAGTTTGACCCTAGACAAAGAATCTCAGTTGAAGACGCACTTGATCATCCATATCTGAGAGAGATGCAAGACTTCACTGATGAACCAGTGTGCATGACCCCCTTCAACTTCGATTTAGAGGAACAGACATTCACAGAGGGGGAGATTAAGGAGTTAATCTACCGTGAAGCCTTAGCTTTCAGCCCTTAA
>BraMAPK10-5
ATGGAACCAACCAATGATGCTCATGAGATGGTGGAAACTAACGCTAGAGCTACCACTGACGCTCAGCTGTATCCGCCACCCGAAGTGCTAGCCGTTGATGAGAATATTACTGCGAATCCAAGCCATGACGGGAGATACATACAATACAACATACGTGATAATATCATCGAACTCACTGCAAAGTATAAGCCACCAATCATGCCTATTGGCAGAGGTGCTTATGGCTTCGTTTGTTCAGCTACAAACTGGGAGACCAATGAAAAGGTGGCAATAAAGAAGATTGATCAGGCATTTGAAAACAAAATCAAGGCAAAGAGAACGTTACGTGAAATCAAGCTTCTTCGTCACTTCAAGCATGAAAATATTATTGGAATCAAAGACCTTATATTGCCTCCTCAGAGAGATGCTTTTGAAGATGTATACATTGCATTTGAGTTGATGGAGACGGACCTTCATAACATCATAACATCTGGTCAAGAGCTAGAGCCACTTCATTACGAGGTTTTCTTGTACCAAATTCTGTGTGGATTAAAGTACATTCACTCAGCCAATGTGTTACATAGAGATTTAAAACCAAGCAACCTCCTCGTGAATGGGAACTGTAAACTAAAGATCTGTGATTTTGGACTTGCTCGTGGTACTTCGGAGCATAATGCAATGACTGAGTATGTTGTCACAAGGTGGTACCGTGCACCTGAGCTTCTCCTAAACTCATCTGCTTACACCTCAGCTATAGATATATGGTCTGTTGGCTGTATCTTCTTGGAGTTGCTGACTCGCAAAACGGTCTTCCGCGGTAGAGATACTGAAAAAAGAAAAAAATTACACTTTGATTTGCAGCTCCTAGGCTCTCCATCAGAAGAAGAACTTGGATCATTGAGTGAAAATGCTAAGCTATACTTAAGGCAGCTTCCTAATCATGATCGCCAATCATTCTTTGTGGTATTCCCAAACGTGCCTTACCCTGCTCTTGACTTGATAATGAAGATGCTAAAGTTTGACCCTAGACAAAGAATCTCAGTTGAAGACGCGCTTGATCATCCATATCTGAGAGAGATGCACGACTTCACTAATGAACCAGTGTGCATGACCCCATTCAACTTCGATTTAGAGGAACAGCCACTCACAGAGGAGGAGATTAAGGAGTTAATCTACCGTGAAGCCTTAGCTTTCAGCCCTTAA
>BraMAPK12-1 
ATGTCTGGAGAATCAAGCTCTGGTACTACAGATCATTGCATCAAAGTGGTACCTACACACGGAGGCCGCTATATTCAGTACAACGTTTACGGACAGCTCTTTGAAGTTTCAAGAAAGTATGTTCCTCCTATCCGTCCCATCGGTAGAGGCGCTTGCGGTATTGTCTGTGCTGCTGTGAACTCAGTGAGTGGAGAGAAAGTGGCTATTAAGAAGATCGGTAATGCTTTTGATAATATCATTGATGCTAAGAGAGCTCTACGTGAAATCAAGCTTCTCAGGCACATGGATCATGAGAACGTCATAGCCATCAAAGATATTGTAAGACCTCCACAACGTGATATCTTCAACGATGTTTACATTGTCTATGAGTTAATGGACACTGATCTCCAGCGTATCCTCCGTTCTAAGCAAACCTTAAGCCATGACCAGTGCCGCTTCTTTGTGTACCAGCTCTTAAGAGGGCTTAAGTACGTGCACTCAGCAAACATATTACATCGTGATCTAAGGCCAAGCAACGTGCTGCTTAACTCAAAACACGAGCTAAAGATTGGTGATTTTGGGCTTGCGAGAACAACTTCAGACACAGACTTCATGACCGAGTATGTGGTTACCCGTTGGTACAGAGCTCCTGAGCTGCTTCTTAACTGCTCGGAGTACACTGCAGCTATCGATATATGGTCTGTTGGTTGCATATTCGGTGAAATCATGACGGGACAACCTTTATTTCCTGGGAAAGACTATGTTCATCAGCTTAGGCTCATCACAGAGCTTGTAGGCTCTCCAGACAACTCCAGTCTCGGTTTCCTTCGCAGTGACAACGCGAGAAGATACGTGAGGCAACTTCCACGATACCCTAAACAAGAGTTTGCTGCTAGATTCCCCAAAATGCCCCCTACCGCTATTGATTTGCTGGAGAGAATGCTCGTCTTTGATCCAAACCGACGTATCTCAGTTGATGAAGCTCTCGGCCATGCATACTTATCACCACACCACGATGTGGCAAAAGAACCTGTATGTCCAACTCCTTTTAGCTTCGACTTCGAGCATCCTTCATGCACGGAAGAACACATAAAAGAGCTTATCTACAAGGAGTCTGTCAAATTCAATCCTGACCATTGA
>BraMAPK12-2
ATGTCTGGAGAATCAAGCTCTTGTTCTACAGATCATTGCATCAAAGTTGTACCGACACACGGAGGCCGTTATATTCAGTACAACGTCTATGGACAGCTCTTTGAAGTTTCGAGAAAGTACGTCCCTCCTATCCGTCCCATTGGTAGAGGCGCTTGTGGTATTGTCTGTGCTGCGGTGAACTCAGTGACTGGAGAGAAAGTGGCAATCAAGAAGATCGGTAATGCTTTCGATAACATTATCGATGCTAAGAGAGCTCTACGTGAGATCAAGCTTCTCAGGCATATGGATCATGAGAACGTCATAGCCATCAAAGATATTGTAAGACCACCGCAACGAGATATCTTCAACGATGTCTACATTGTCTACGAGTTAATGGACACTGATCTTCAGCGAGTCCTCCGTTCTAACCAAACCTTAAGCCATGATCAGTGCCGCTTCTTTGTGTACCAGCTCTTGAGAGGGCTCAAGTACGTGCACTCGGCCAATATATTACATCGTGATCTAAGGCCAAGCAACGTGCTGCTTAACTCCAAACACGAGCTAAAGATTGGTGACTTTGGGCTTGCGAGAACAACTTCAGACACAGACTTTATGACTGAGTATGTGGTCACGCGTTGGTACAGAGCTCCTGAGTTGCTTCTTAACTGCTCTGAGTACACAGCAGCTATTGATATATGGTCTGTGGGGTGTATACTCGGTGAGATGATGACGGGACAGCCTTTGTTTCCTGGCAAAGACTATGTTCATCAGCTTAGGCTTATCACAGAGCTTGTAGGCTCTCCGGACAACTCCAGTCTTGGTTTCCTTCGCAGTGACAACGCGAGAAGATACGTGAGGCAACTTCCACGGTACCCGAAACAACAGTTTGCTGCTAGATTCCGGAAAATGCCTCCTTCTGCTATCGATTTACTAGAGAGAATGCTTGTCTTTGATCCTAACCAGCGCATCTCAGTGGATGAAGCTCTTGGCCATGCTTACCTATCACCGCACCATGATGTGAACAAAGAACCGGTGTGTCCAACTCCTTTTAGCTTCGACTTCGAGCATCCTACATGCACGGAAGAACACATAAAGGAGGTTATCTACAAGGAGTCCGTCAAATTCAATCCTGACCATTGA
>BraMAPK13
ATGGAGAACGTGGAAGATGGAGGAATCTTGACATACAATGGTAGATATGTTATGTATAACGTCCTCGGTAACCTTTTTGAGCTCTCTTCAAAATACATTCCTCCTATTCAACCTGTGGGTCGAGGTGCCTATGGTATTGTCTGCTGTGCTACAAACTCAGAGACAAACGAAGAGGTTGCTATAAAGAAGATAGCAAACGCTTTTGACAACAGAGTTGATGCTAAAAGAACTCTCCGGGAGATCAAACTCCTTTGCCACATGGATCACGATAATGTTATCAAAATGAAAGATATAATCGAGCCACCAGAGAAAGATAGGTTTGAAGATGTGTATATTGTTTATGAATTGATGGATACCGATTTGCACCAGATCATAAGATCTACTCAAACTCTGACCGATGACCATTGTCAGTTCTTCCTATACCAAATATTGCGAGGCTTGAAGTACATACACTCTGCAAATGTACTACACCGCGACTTGAAACCGAGCAACTTGGTTCTAAACACGAGTTGTGATCTTAAAATATGTGATTTTGGACTTGCAAGAACGTCAACAGAGACAGACATGATGACTGAATATGTAGTAACAAGATGGTACCGTGCACCGGAACTGCTTCTCAACTGCTCGGAGTACACAGGATCTATTGATATTTGGTCTGTTGGTTGCATTTTCATGGAGATACTCAGAAGAGAAACGCTTTTCCCTGGTAAAGATTATGTTCAACAGCTGAAACTTATCACTGAGCTCATAGGTTCACCAGAGGAGTCTGATCTTGACTTCTTGAGAAGTGATAATGCGAGAAAGTACTTGAAACAACTCCCACGAGTTCAAAAACAATCATTCAGAGAAAATTTCCCTGATATTTCTCCAATGGCTTTAGATCTTGCTGAGAAGATGCTTGTTTTTGATCCTTCCAAACGCATCACAGTGGAGGAAGCATTGAAGCATCCTTATTTGGCTAGTCTCCATGAGATCAATGAAGAACCAACGTGTCCTTCTCCTTTTAGCTTTGACTTTGAGGAGTCAACTTTGGATGAACAAGACATCAAGGAACTTATCTGGAGAGAGTCTTTACACTTCAAGAATAAGCAATCTCCCACGATTCAAGACACTTGA
>BraMAPK15 
ATGGGTGGTGGTGGTAGCAATCTCGTTGACGGTCTTCTTCGTTGGCTTTTCTTCCAACGTCGTCCTTCTTCTTCCTCCAACACTCACGATCAGATTCACAATCCCGATAACTTAGTAGATAACGACGGTGATTCAAAGAACCCTAATGGTATTGAAGATCTCGACCCATCTAAGCTAAAACTAATCAAGGTTCCAAAACGAGATCATTCACCCATGGATGCTCAAAAAAAGGCTACACCTAATGCGGACTTCTTCACTGAGTATGGAGAAGCAAACAGGTATCAGATCCAACAAGTAGTTGGCAAAGGAAGCTACGGAGTTGTTGGTTCTGCTATTGACACCCACACTGGAGAAAGAGTTGCTATCAAGAAGATCAACGATGTCTTTGACCACATCTCTGACGCTACTAGGATCTTGAGAGAGATCAAGTTGCTACGCTTGCTTCTTCACCCTGACGTTGTGCAGATTAAACACATCATGCTCCCTCCTTCAAGAAGAGAGTTTCGTGATGTTTACGTAGTTTTCGAGTTGATGGAGTCTGACCTTCATCAGGTGATTAAGGCTAACGATGATCTGACTCCTGAGCATCATCGGTTTTTCTTGTATCAGCTTCTCCGTGGTTTGAAGTACGTTCATGCTGCGAATGTGTTTCATAGGGATTTGAAACCAAAGAACATTCTAGCTAATGCTGATTGCAAGTTGAAGATCTGTGACTTTGGGCTGGCTCGTGTATCTTTTGATGACGCCCCCTCTGCTATCTTTTGGACTGATTATGTTGCAACTCGGTGGTATCGTGCCCCTGAACTCTGTGGATCTTTCTTCTCCAAATATACCCCTGCGATTGATATTTGGAGCGTCGGTTGCATATTCGCTGAAATGCTTCTAGGGAAGCCGTTGTTTCCCGGGAAAAATGTTGTTCACCAATTGGATATCATGACCGATTTTCTTGGCACTCCACCTCCAGAAGCAATATCCAAGATCAGAAATGATAAGGCGAGGAGATATATTGGCAACATGAGAAAGAAACAGCCAGTCCCATTCTCTAAAAAATTCCCTAAAGCTGATCCTTCTGCTCTCCGCCTGTTGCAACGTCTGATTGCCTTTGATCCAAAAGATCGTCCATCAGCCGAAGAAGCACTGGCTGATCCGTATTTTAAAGGTGTTTCAAGTTCAGAGAGGGAACCATCAACACAGCCGATCTCAAAGCTTGAATTTGAGTTTGAGAGAAAGAAGTTAACAAAAGATGATGTCAGAGAGTTAATCTACAGAGAGATACTGGAGTATCATCCTCAGATGCAGGAGGAATACCTTCGTGGTGGCAATGACCTCAGCTTCATGTACCCTAGTGGGGTAGATAGATTTAGGAGGCAGTTTGCTCATCTTGAAGAAAATCAAGGTCAATCTGGAAGAAGTAACGCTCTTCAGAGACAACATGCTTCTTTACCAAGAGAAAGAGTTCCTGCACCAAAAAATGAGACAGATGAAGAAAGCAGCAACGATATTGAGAGAAGAATATCAGCTGTTGTAGCATCAACCCTAGACAGTCCCAAAGCTTCACAACAACCTGAAGGTACAGATAATGGAGGAGGATACAGTGCACGTAACCTGATGAAAAGCGCTAGCATCAGTGGTTCTAAATGTATAGGTGTCCAATCTAAAACCAACATTGAGGACGCCATAGCAGAGGAACAAGATGAGATAGTTGAGAAAGTTGCATCTCTACACAATACTTAG
>BraMAPK16-1 
ATGCAGCCTGATCAACGCAAAAAGTCATCAGTGGAAGTAGATTTCTTCACGGAGTACGGTGAAGGCACCAGATACAGAATCGAGGAAGTCATCGGCAAAGGAAGCTATGGAGTCGTCTGCTCGGCTTACGACACGCACACGGGAGAGAAAGTTGCCATCAAGAAGATCAACGACATCTTCGAGCACGTCTCTGATGCAACTCGCATTCTCCGCGAGATCAAACTCCTCAGACTCTTGCGCCATCCTGACATTGTTGAGATCAAGCACATCTTGTTGCCGCCTTCGAGGAGAGAGTTCAGAGACATTTACGTTGTTTTCGAGCTCATGGAGTCTGATCTCCACCAGGTTATCAAGGCTAATGATGACTTGACTCCTGAGCATTACCAGTTTTTCCTATATCAGCTTCTCCGCGGCCTCAAGTACATACACACAGCTAATGTTTTTCATAGGGATTTGAAACCGAAAAACATATTGGCAAATGCTGATTGCAAACTCAAGATCTGTGATTTTGGACTTGCGAGAGTCGCATTCAATGATACACCAACTGCAATATTCTGGACTGACTATGTAGCTACTAGATGGTACCGAGCTCCAGAACTGTGTGGATCATTTTTCTCCAAGTATACACCGGCGATAGATATATGGAGCATAGGGTGCATCTTTGCAGAGCTATTAACAGGGAAGCCTCTTTTCCCGGGGAAAAATGTGGTTCATCAATTGGATCTGATGACTGATATGTTAGGAACTCCATCCGCGGAAGCCATTGGAAGGGTGAGGAACGAGAAAGCTCGGAGATACTTAAGCAGCATGAGGAAGAAGAAGCCTATTCCTTTTACACACAAGTTTCCACATGCTGATCCTCTCGCCCTTCGTCTTCTAGAGAAAATGTTGTCTTTTGAACCCAAGGACCGGCCTACAGCTGAAGAGGCCCTTGCGGATCCCTACTTCAAGGGTTTAGCTAAGGTTGAAAGAGAGCCCTCTGCTCAACCTGTAACAAAGCTGGAGTTCGAGTTCGAGAGGCGTAGGGTCACAAAAGAGGACGTGAGAGAGCTCATATATAGAGAGTCTCTTGAGTACCACCCAAAGATGTTGAAAGAATACTTGGATGGTTCGGAGCCAACCAACTTTATGTACCCGAGTGCGGTGGAACATTTCAAGAAACAGTTTGCTTACCTAGAGGAACACTACAAGAATGGTACTTCTCATACTCCCCCGGAGAGGCAGCAGCACGCATCATTACCTAGGGCTTGCGTTTTGTACTCTGATAACAAGAATGGAGCGGGGGGACAACAGAGTTCAGTTGAAGTCACTGATGGACTCTCCAAGTGTAGCATCAGAGATGAGAGACCGCACAGGAATGCGCAGCGAATTCCTGTTAACGTCCCCCAAACAATCCAAGGTGCTGCAGTAGCTAGGCCTGGAAAAGTAGTGGGGTCAGTGTTACGCTATAACAACTGCGGTGCAGCCACAGGAGTTGAAGCTCTTGAACAACAGCAGCGTAGGATGGTGAGAAATCCGGTTGGCGTGGCTCAGTACCCAAAGAGAAGTTCTCAACCTTGCAAAAGCAGCAGAGGAGATGAAGACTGCGATTCTGCAGAAGGTTCAAGTAGATTGAAACAAAACCCTCAGTATATACCTCAGAAAGTCGCTGCAGCGCAAGATACTGCAATGAGCCGCTGGTACTAA
>BraMAPK16-2
ATGCATCCTGATCAACGCAAAAAGTCATCAGTGGAACTAGACTTCTTCACTGAATACGGAGAAGGCACCAGGTACAGAATCGAGGAAGTCATCGGCAAAGGAAGCTACGGCCTCGTCTGCTCAGCTTACGACACGCACACGGGGGAGAAAGTCGCAATCAAGAAGATCAACGACATCTTCGAGCACGTCTCCGACGCCACGCGCATCCTCCGCGAGATCAAGCTCCTCAGGTTCTTGCAGCATCCGGACATCGTGGAGATCAAACACATCTTGCTCCCGCCTTCGAGGAGAGAGTTCAAAGACATTTACGTCGTTTTCGAGCTCATGGAGTCTGATCTTCACCAGGTTATCAAGGCGAATGATGACTTGACACCTGAGCATTACCAGTTTTTTCTATATCAGCTTCTCCGTGGTCTCAAGTATATACACACAGCTAATGTCTTTCATAGGGATCTGAAACCGAAAAACATATTGGCGAATGCTGATTGTAAACTCAAGATTTGTGATTTTGGACTTGCGAGAGTGGCATTCAATGATACACCAACTGCTATATTCTGGACTGACTATGTAGCTACTAGATGGTACCGTGCTCCAGAACTGTGTGGATCATTTTTCTCAAAGTATACACCAGCAATAGATATATGGAGCATAGGGTGCATTTTTGCAGAGCTTTTAACAGGGAAGCCTCTTTTCCCCGGGAAAAATGTGGTTCATCAATTGGATCTGATGACTGATATGTTGGGAACTCCATCTGCTGAAGCCATTGGAAGGGTGAGGAATGAGAAAGCTCGAAGATACTTGAGCAGCATGAGGAAGAAGAAGCCTATTCCGTTTTCACATAAGTTCCCACATGCTGATCCTCTCGCTCTTCGTCTTCTAGAGAAGATGTTGTCTTTTGAACCCAAGGACAGGCCTACATCTGAAGAGGCACTTGCGGATCCGTACTTCAAGAATTTAGCTAAGGTTGAAAGAGAGCCCTCTTGTCAGCCCGTCACAAAGTTGGAATTCGAGTTTGAGAGGCGGAGGATCACAAAAGAGGACGTGAGAGAGCTCATATATAGAGAGTCTCTTGAGTACCACCCAAAAATGCTTAAAGAATACCTGGATGGATCAGAGCCAACGAACTTTATGTACCCGAGTGCGGTGGAACATTTCAAGAAACAGTTCGCTTACCTCGAGGAACACTACAAGAATGGTACTTCTCATAACCCTCCTGAGAGGCAGCAGCACGCATCTTTACCTAGGGCTTGCGTTTTGTACTCTGATAACAACCATGCGGCTGCACAACAGAGTTCAGTGGAAGTCACTGATGGACTATCCAAGTGTAGCATCAGAGATACAGAGCGACCGCGTGGTTCAGACAGGAGAGTTCCTATTAACGTCCCTCAAACAATCCAAGGTGCTGCAGTAGCTAGGCCTGGAAAAGTAGTTGGATCAGTGTTACGCTATAACAACTGTGGAGAAGCCACAGGAGTCGAAGCTCTTGAACAACAACAGCGAAGGATGGTGAGAAATCCAGCTGGTGCGGCTCAGTATCCGAAGAGAACTCCTCAACCTTGCAAAAGCAACAGAGGAGATGAAGACTCCGAAGGTTCAAGCAGGTTAAAACAAAACCCTCAGTATATACCACAGAAAGTGGGTGGAGCGCAAGATACTGCAACGAGTCGCTGGTACTAA
>BraMAPK17-1 
ATGTTGGAGAAAGAGTTTTTCACCGAGTATGGTGAAGCAAGCCAATATCAGATCCAAGAAGTTGTCGGAAAAGGAAGCTACGGAGTTGTTGCTTCTGCTGAATGTCCACACACTGGTGGCAAAGTAGCCATCAAGAAGATGACTAATGTCTTTGAACACGTCTCGGATGCGATTCGGATACTCAGGGAGATCAAGCTTCTGAGGCTTCTGAAACATCCGGACATCGTGGAGATCAAACATATAATGCTGCCTCCTTGTCGGAAGGAGTTCAAAGATATATATGTAGTGTTTGAGTTGATGGAGTCAGATCTTCACCATGTCTTAAAGGTAAATGATGACCTCACTCCTCAGCAGCATCAATTCTTCTTGTACCAACTTCTTCGTGGCTTAAAATTCATGCACTCAGCTCATGTTTTCCATAGAGATCTGAAGCCTAAGAACATCCTCGCCAATGCTGATTGCAAAATCAAGATTTGTGATTTAGGACTTGCTCGTGTCTCCTTCACTGATTCCCCTTCTGCCGTTTTCTGGACTGACTACGTTGCTACAAGATGGTACCGTGCTCCAGAGCTCTGTGGTTCCTTCTACTCCAACTACACACCAGCGATTGACATGTGGAGCGTTGGCTGCATATTTGCAGAGATGCTAACCGGAAAGCCCTTGTTCCCTGGCAAAAACGTTGTGCATCAGCTAGAACTCGTCACGGATCTGCTTGGAACTCCCTCGCCAGTGACTCTCTCCAGGATTCGGAATGAGAAGGCTAGAAAGTATTTGAGTAACATGAGGAGAAAGGAACCTGTTCCTTTCACCCATAAGTTCCCAAATATCGATCCTGTGGCGCTGAAGTTGCTTCAGCGTTTAGTTGCTTTTGATCCAAAGGACCGTCCCTCTGCTGAAGAGGCATTGGCTGATCCGTATTTTCAAGGATTGGCAAATGTGGACTATGAACCTTCGAGGCAACCTATCTCGAAGCTTGACTTTGAGTTTGAAAGGAGGAAGTTGACTAGGGATGATGTGAGGGAGCTCATGTATAGAGAGATTTTAGAGTACCATCCACAGATGTTGCAAGAGTATCTACAAGGAGAAGAGAACACCAACTCTCATTTTCTATATCCAAGCGGAGTTGATCAGTTCAAACAAGAGTTTGCCAGGCTCGAAGATCACAAGGAAAATGAAGAGGAACGTAACTCCCCACCAGTCCAGAGAAAGTACACTTCACTCCCCAGAGAACGGGTGTGTTCATCAGAGGACGAAGGTGCTGATTCGGTTCACGCCCAACTGTCTTCGTCCTCAGTGGTGTTTACACCTCCACAGACTCCAAACAAGGAGACTGGGTTATCATCACAGAAGACAACACAAGCAGACAAAGCAGCAGCAGCAACTCCGGTAAAACGGTCTGCTTGTCTAGTGAGGAGTGATAGTATCTGTGCTTCCAGATGTATCGGCGTCTCCTCTGCAGTCTCTTAG
>BraMAPK17-2
ATGTTGGAGAAAGAGTTTTTCACCGAGTATGGCGAAGCAAGCCAATACCAGATCCAAGAAGTTGTCGGAAAAGGAAGCTATGGTGTTGTTGCCTCTGCCGAATGTCCCCACACTGGTGGCAAAGTTGCTATCAAGAAGATGACCAATGTCTTTGAACACGTCTCTGACGCTATAAGGATACTCAGGGAGATCAAGCTGCTCAGGCTTCTCAAACATCCCGATATCGTGGAGATCAAACATATCATGCTACCTCCTTGCCGCAAGGAGTTCAAAGATATCTATGTTGTTTTTGAGTTGATGGAGTCGGATCTTCACCATGTCTTAAAGGTAAATGACGACCTCACTCCTCAGCATCATCAATTCTTCTTGTACCAACTTCTTCGTGGCTTAAAATTCATGCACTCAGCTCATGTGTTCCATAGAGATCTGAAGCCTAAGAACATCCTGGCTAATGCTGATTGCAAAATCAAGATCTGTGATTTGGGACTTGCTCGTGTCTCCTTCACTGATTCCCCTTCTGCCGTCTTCTGGACTGACTATGTTGCTACAAGATGGTACCGTGCTCCAGAGCTCTGTGGTTCCTTCTATTCCAACTACACGCCAGCGATTGACATGTGGAGCGTTGGCTGCATATTTGCAGAGATGCTAACTGGGAAGCCCTTGTTTCCTGGCAAAAACGTTGTGCACCAGCTTGAACTCGTCACGGATCTGCTTGGAACTCCATCACCGATTACTCTATCCAGGATTCGGAATGAGAAGGCTAGAAAGTATTTGAGTAACATGAGGAGAAAGGATCCTGTTCCTTTCACTCATAAGTTCCCCAATATCGATCCTGTGGCGCTGAAGTTGCTTCAGCGTTTAGTTGCTTTTGACCCAAAGGACCGTCCCTCTGCGGAAGAGGCACTGGCTGATCCGTATTTTCAAGGATTGGCAAATGTGGACTACGAACCTTCGAGGCAACCCATCTCGAAGCTAGAGTTTGAGTTTGAAAGGAGGAAGTTGACTCGGGATGATGTGAGGGAGCTCATGTACAGAGAGATTTTGGAGTACCATCCACAGATGTTGCAAGAGTATCTACAAGGAGAAGAGAACATCAACTCTCATTTTATGTACCCCAGCGGAGTTGACCAGTTCAAACAAGAGTTTGCAAGACTGGAAGAACACGACGACAATGAGGAGGAACGTAACTCCCCACCAATCCAGAGGAAGTACACTTCACTTCCAAGAGAACGGGTGTGCTCATCAGAGGACGAGGGTGGTGATTCGGTTCACGCCCAATTGCCTTCGTCTTCAGTGGTGTTTACACCTCCACAGACTCCAAACACAGAGACTGGGTTATCAACAAAGAAGACAGCACAAGTAGACAAAGCAGCAGCAACTCCGGTTAAACGGTCAGCTTGTCTGGTGAGGAGTGATAGTATCTGTGCTTCCAGATGTGTTGGCGTCTCCTCTGCTGTCTCTTAG
>BraMAPK17-3
ATGTTGGAGAAAGAGTTTTTCACCGAGTATGGTGAAGCAAGCCAATACCAGATCCAAGAAGTTGTCGGAAAAGGAAGCTATGGAGTTGTTGCTTCTGCCGAATGTCCACACACTGGAGGCAAAGTTGCCATCAAGAAAATGACCAATGTCTTCGAACACGTCTCTGACGCCATCCGGATACTCAGGGAGATCAAGCTGCTCAGGCTTCTGAAACATCCGGACATCGTGGAGATCAAACATATCATGCTGCCTCCTTGCCGCAAGGAGTTCAAAGATATATACGTGGTTTTCGAGTTGATGGAGTCGGATCTTCACCATGTCTTAAAGGTAAATGATGACCTCACTCCTCAGCATCATCAATTCTTCTTGTACCAACTTCTTCGTGGCTTGAAATTCATGCACTCAGCGCATGTTTTCCATAGAGATCTGAAGCCTAAGAACATTCTTGCTAATGCTGATTGCAAGATCAAGATTTGTGATTTAGGACTTGCTCGTGTCTCCTTCACTGATTCTCCTTCTGCCGTTTTCTGGACTGACTACGTTGCTACAAGATGGTACCGCGCTCCAGAGCTCTGTGGTTCCTTCTACTCCAACTACACGCCGGCGATTGACATGTGGAGCGCTGGCTGCATATTTGCTGAGATGTTAACAGGGAAACCCTTGTTCCCTGGCAAAAACGTTGTGCACCAGCTTGAACTTGTCACGGATCTGCTTGGAACTCCCTCGCCAATAACTCTATCCAGGATACGGAATGAGAAGGCTAGAAAGTATTTGAGTAACATGAGGAGAAAGGGACCTGTTCCTTTCACTCATAAGTTCCCAAATATCGATCCTGTGGCGCTGAAGTTGCTTCAGCGTTTAGTTGCTTTTGATCCAAAGGACCGTCCCTCTGCTGAAGAGGCTTTGGCTGATCCGTATTTTCAAGGATTGGCTAATGTGGACTATGAACCTTCGAGGCAACCTATCTCGAAGCTTGAGTTTGAGTTTGAAAGAAGGAAACTGACAAGGGATGATGTGAGAGAGCTCATGTACAGAGAGATTCTAGAGTACCATCCACAGATGCTGCAAGAGTATCTACAAGGAGAAGAGAACATCAACTCTCATTTTCTTTACCCAAGCGGAGTTGATCAGTTTAAACAAGAGTTTGCTAGACTGGAAGAACATGATGAAGGTGCAGAGGAACGTAACTCCCCACCTGTCCAGAGAAAGTACACTTCACTTCCAAGAGAACGGGTGTGCTCATCAGAGGAAGAGGGTGCTGATGCCCAAACTTCATCGGCTTCAGTGGTGTTTACACCTCCACAGACTCCAAACACAGCGACTAGATTATCATCAAAGAAGACAACACAAGTGGACAAAGCAAAAGCAGCAGCAACTCCGGTTAAACGGTCTGCTTGTCTGGTGAGGAGTGATAGTATCTGTGCTTCCAGATGTGTTGGCGTCTCCTCTGTAGTCTCTTAG
>BraMAPK18-1 
ATGCAACCAAATCAAGCAAAGAGGGACACGAAAGAGATGGACTTTTTCACAGAGTACGGCGACGCCAACCGATACCGAATCCTCGAAGTCATCGGCAAAGGAAGCTACGGAGTTGTGTGCGCAGCCATCGACACGCACACGGGAGAGAAAGTCGCAATCAAGAAGATCAACGACATCTTCGAACACATCTCCGACGCGCTTCGGATCCTCCGTGAGGTCAAGCTTCTGAGGCTCCTAAGGCATCCTGATATAGTGGAGATCAAAAGCATCATGCTTCCTCCTTCCAAGCGAGAGTTCAAAGACATCTACGTTGTCTTTGAGCTCATGGAATCTGATCTTCACCAAGTTATTAAAGCTAACGATGATCTGACTCGCGATCACCACCAGTTTTTCCTTTACCAGATGCTTCGCGCCTTGAAGTTTATGCATACGGCTAATGTTTATCATCGTGATCTTAAGCCGAAGAATATACTGGCGAATGCAAACAGCAAGTTGAAAGTTTGTGACTTTGGGTTGGCTAGAGTTGCGTTTAATGATACTCCTACAACAGTCTTGTGGACGGACTATGTTGCCACAAGATGGTACAGAGCGCCTGAGCTCTGTGGATCATTCTTTACTAAGTATACTCCAGCTATAGACATATGGAGCATTGGTTGCATCTTTGCAGAGGTACTAACAGGGAAGCCATTGTTTCCGGGGAAAAGCATTTCTCATCAGCTGGAGTTGATTACTGATCTTCTTGGCACACCAAAACCAGAGACTATTTCTGGAGTTAGAAATGATAAAGCTAGAAAATACTTGAGTGAGATGAAGAACAAAAATCCGGTCACCTTCTCTCAAAAATTCTGCAAAGCAGATCCTTTAGCAATCAGACTCTTGCAGAGGCTGTTGGCTTTTGATCCAAAGGATAGACCAACTGCTGCAGAGGCACTGGCTGATCCTTACTTTAAGGGTCTTGCTAAGGTTGAAAGAGAGCCTTCATGTCAGCCAATCTCGAAGATGGAGTTTGAGTTTGAGAGAAGAAGGTTGACAAAGGATGACATTAGGGAACTTATATACAGGGAGATACTGGAGTACCATCCTCAGTTGCTCAAGGACTATATGAGTGGTTCTGAGGGATCAAGTTTCGTATATCCTAGCGCCATAGGACATCTTAGGAAGCAGTTCAATTACTTAGAGGAGAATAGCAGTAGAAATGGTCCGGTCATACCTCTTGAGAGGAAGCACGTTTCACTTCCTCGGTCTACAGTTCATTCAAGTGTAGTCCATTCCACCAGTCAACCAATTCCTGCAGGAACTAGAGCTTTAGGACCTCCTCCAAGAGTACCACCATCTGGTAGAGCAGGACGTGTTGTGGAATCATCTGTTAGTTATGAGAATGGTAGGTACCTCAAAGAAACTTACTTCAGAAGCGCGGTATCATCTCCTCACTGCTACTTCAAAGCAAACACCATGATGAACCCAAATAACAGCAAGGTTGAGGCTTCTTTTCAGCCTAAACCACAAGAATTTGTCACCGTACCTCCAGCTGCTAGGACTAACCAAACAAACGTGGAGATTGTGAACCGCCCAAACCCTTATTTCCAATCACAAGTCCCTAATGTAGAACACTCAAGCAACAACAACAATATGGCCATCGATGCTAAGCTGTTGCAATCACAGACACAGTTTGGTCCAGCCGGGGCCGCAGCGGTTGCAGTAGCAGCACACATGAACATAGGCACAACTATTTAG
>BraMAPK18-2 
ATGCAACAAAACCAAGTGAAGAAGGACACGAAAGAGATGGACTTTTTCACAGAGTACGGCGACGCCAACCGATACAGGATCCTCGAAGTCATCGGCAAAGGAAGCTACGGGGTCGTGTGCGCAGCCGTGGACACGCACACGGGAGAGAAAGTCGCTATCAAGAAGATCAACAACGTCTTCGAGCACATCTCCGACGCGCTCCGTATGCTCCGCGAGGTGAAGCTTCTCCGGCTCCTGAGGCACCCGGACATAGTGGAGATCAAAAGCATCTTGCTCCCGCCTTCCAAGAGGGAGTTCAGAGACATCTACGTTGTCTTTGAGCTCATGGAGTCTGATCTTCATCAGGTTATTAAGGCGAACGATGATTTGACTAAGGAGCATCATCAGTTTTTTCTGTATCAGATGCTTCGTGCCTTGAAGTTCATGCATACAGCTAATGTGTATCATCGTGATCTTAAGCCGAAGAATATACTGGCGAATGCGAACTGCAAGTTGAAAGTTTGTGACTTTGGATTGGCTAGAGTAGCGTTTAATGATACTCCCACAACAGTCTTTTGGACGGACTATGTTGCAACGAGATGGTACAGAGCGCCTGAGCTATGTGGATCATTCTTTTCTAAGTACACTCCAGCTATAGATATTTGGAGCATTGGGTGCATATTTGCAGAGGTGCTAACAGGGAAGCCATTGTTTCCGGGGAAAAGCGTTGCTCATCAGCTTGAGTTGATTACTGATCTTCTTGGCTCACCAAAGTCAGAGACCATCTCTGGAGTACGAAATGATAAAGCTAGAAAATACTTGAGTGAAATGAGGAAGAAAGATCCAGTCACCTTCTCTCAAAAATTCTCCAAAGCAGATCCTTTAGCTGTCAGACTTTTGCAGAAGCTGTTGGCGTTTGATCCAAAGGATAGACCCACTGCTGCTGAGGCATTGGCTGATCCTTACTTTAAGGGTCTCTCTAAGATTGAAAGAGAGCCATCGTGTCAGCCAATCTCGAAGATGGAGTTTGAGTTTGAGAGAAGAAGGTTGACAAAGGATGACATTAGGGAACTTATTTACAGGGAGATATTAGAGTACCATCCTCAGTTGCTCAAGGACTACATGAGCGGATCTGAGGGTTCAAGTTTTGTATATCCTAGCGCAATAGGACATCTTAGGAAGCAGTTCAATTACTTAGAGGAGAATAGCAGTAGGAATGGGCCGGTCATACCTCCTGAGAGGAAGCACGTATCACTTCCTCGGTCTACAGTACACTCAAGTGTAGTCCATTCCAGTAGTCAACCCAACTTGTGTGCAACGGAGAGTAGACGTGTTCATTTCGAGCAGCCTTCAAGAAATGGAGCAGTTCCTTCAGGACATTCATTAACTAAAGCTTTAGGACCTCCACCAAGAGCACCACCACCATCAGGTAGATCAAGTCGTGTTGTGGAACCATCTGCATCTTATGAGAATGGGAGGAACCACAAAGAAGCTTATTTCAGAAGCGCGGTATCATCTCCTCACTGTTACTTCAAAGCAAACACCATGATGAACTCAGATAAAGCTTTGTCTCAGCCAAAACCTCAAGAGTTCGTCCACCAATACAGTCCTGCCGTGCCGCCGCCAGCTGCTAGGACCAACCAAACAAACCCTTATTTCCAGTCACATCTCCCCAAGACAGATCAATCAAGCAACAACAACAACACACAAATGGCCATTGATGCTACCTTGTTGCAAGCACAATCACAGTTTGGTCCAGCCGCAGCGGTTGCAGTAGCAGCACACCGGAACGTAGGCACAGTTGGTTACAGTGCAGCGTCGTAG
>BraMAPK19-1
ATGCAACAAGGTCACGTGAAGAAGAACATGAAAGAGCTCGACTTTTTCACCGAGTACGGCGACGCGAACCGTTACCAGACCCTCGAAGTGATCGGGAAAGGAAGCTACGGAGTCGTCTGCGCGGCCATCGACACACACACGGGAGAGAAAGTCGCGATAAAGAAGATCAACGACGTCTTCGAACACATCTCCGACGCGCTCCGCATCCTCCGCGAGGTGAAGCTTCTCCGTCTCCTGAGGCATCCGGATATAGTCGAGATCAAAAGCATCATGCTTCCGCCTTCGAAAAGAGAGTTTAAAGATATTTACGTCGTGTTTGAGCTCATGGAGTCGGATCTGCACCAAGTCATCAAAGCTAATGATGACTTGACTAAGGAGCATCATCAGTTTTTTCTTTATCAGATGCTTCGTGCGTTAAAGTATATGCATACAGCTAATGTTTATCATCGTGATCTTAAACCGAAGAATATTCTGGCTAATGCTAATTGCAAGTTGAAAGTTTGTGACTTTGGATTAGCGAGAGTGTCGTTTAATGATACTCCTACTACAGTCTTTTGGACGGATTATGTTGCTACAAGATGGTACAGGGCTCCTGAGCTTTGTGGCTCATTCTGTTCTAAGTATACACCAGCTATTGACATTTGGAGCATTGGTTGCATCTTTGCCGAGGTGTTATTAGGGAAGCCTTTGTTTCCTGGGAAAAGTGTTGTCCATCAGTTAGAGCTGATTACCGATCTTCTCGGGACACCAAAGTCTGAGACCATTGCAGGAGTTCGAAACGAAAAAGCTAGAAAATACTTGGGCGAAATGAGGAAGAAGAGTCTTGTCCCTTTTACTCAAAAGTTTCCTAATGCAGATCCTTCAGCGTTGCGGCTATTGCAAAGACTGTTGGCTTTTGATCCAAAGGATAGGCCAACTGCTACAGAGGCGCTGGCTGATCCTTACTTTAAGGGTCTAGCAAAGGTTGAGAGAGAGCCTTCTTGTCAGCCAATCTCGAAGATGGAGTTTGAGTTTGAAAGAAGAAGGTTGACAAAGGATGACATTAGAGAGCTGATATACAGGGAGATACTAGAGTACCATCCTCAGCTGCTTAAGGATTATATGAACGGTTCTGAAGGCTCAAGTTTCTTATACCCTAGCGCCATTGGTCATCTGAGGAAACAGTTTGCTTACTTAGAAGAAAATAGCGGCAAAAGTGGGCCAATCATACCTCCAGAGAGAAAGCATGCTTCACTTCCACGGTCTACAGTTCACCCTGGTGTAGTGACGACCTCCAATGCTCAACCTCCAGAGAGTCGACGTGTCTCTTTTGAGCCTTCAAGAAATGTAGTTCCGTCCACTTCATCTAAACCTTTAGGACCTCCTCCAAGGATACCTTCAGGTAGACCAGGCCGTGCTGTGGAATCATCATCTCTAACTTATGAGAATAACAGGAACCTCAAAGAATCGTCGTCCTATGATGCAAGGACATCATATTACAGAACCACTCCACAACAGACCGTATCTCCTAACTGTTTCTTTAATCCCAACACCACCATGAACCAAGAGAAGCGCCTTGGTACAGAAGCTGATGCGTCTCAAGCAAAACCGCAGTTTGTTCCCACCCAATGCAAGCCAGCTGAGCTGAACCCAAACCCTTATGTGCAACAAACACAGCATAAGGTGGGTATTGATGCTAAGCTGCTGCATGCACAATCCCAGTATGGTCCTGCTGGAGCCGCCGCGGTTGCAGTTGCAGCGCACCGGAGCGTAGGCACGGTTGGGTACGGCATGTCTTAA
>BraMAPK19-2
ATGCAGCAAGTTCAGGCGAAGAAGAGCATGAAAGAGATAGACTTTTTCACAGAGTACGGCGACGCAAACCGTTACCAGATCCTCGAAGTCATCGGGAAAGGAAGCTACGGAGTCGTGTGCGCAGCCATCGACACGCACACGGGAGAGAAAGTCGCCATCAAGAAGATCAACGACGTCTTCGAACACATCTCCGACGCGCTCCGTATCCTCCGCGAGGTCAAGCTTCTCCGCCTCCTGAGGCATCCTGATATAGTCGAGATCAAGAGCATCATGCTTCCGCCTTCTAAAAGAGAGTTCAAAGACATTTACGTCGTGTTTGAGCTCATGGAGTCGGATCTGCATCAGGTCATCAAAGCTAATGATGACTTGACTAAGGAGCACCATCAGTTTTTTCTTTATCAGATGCTTCGTGCATTGAAGTATATGCATACGGCTAATGTTTACCATCGTGATCTTAAACCGAAGAACATACTGGCTAATGCGAACTGCAAGTTGAAAGTTTGTGACTTTGGACTAGCGAGAGTGTCCTTCAATGATACTCCTACAACTGTCTTTTGGACGGATTATGTTGCGACGAGATGGTACAGGGCACCTGAGCTCTGTGGTTCATTCTGTTCCAAGTATACTCCAGCGATTGACATTTGGAGCATTGGCTGTATTTTTGCGGAGGTGTTGTTAGGGAAGCCTCTGTTTCCTGGTAAAAGTGTGGTTCATCAGTTAGAACTCATCACAGATCTTCTTGGCACACCAAAATCAGAGACCATTGCTGGAGTTCGAAATGAAAAAGCTAGAAAATACCTGGGGGAAATGAGGAAGAAGAGTCCAGTCCCCTTTGCGCAAAAGTTTCCTAACGCAGATCCTTCAGCATTGCGCCTTTTGCAAAGACTGTTGGCTTTTGATCCAAAGGATAGGCCAACTGCTACAGAGGCGCTGGCTGATCCTTACTTTAAGGGTCTTGCTAAGATTGAAAGGGAACCTTCTTGTCAGCAAATCTCGAAGATGGAATTTGAATTTGAACGAAGAAGGTTAACAAAGGATGACATTAGAGAGTTGATATACAGGGAGATACTAGAATACCATCCTCAGCTGCTCAAGGATTATATGAACGGATCTGAAGGCTCTAGTTTCTTATATCCTAGTGCCATTGGTCATCTGAGGAAACAGTTTGCGTACCTAGAAGAGAATAGCGGCAAAAGTGGGCCAGTCATACCTCCAGAGAGAAAGCATACTTCACTTCCTCGGTCTACAGTCCACTCCAGTGTAGTAAGCTCCAATGCTCAACCTGGCTTGACTGCACCAGACAGTCGACGTGTTTCTTTCGAGCCTTCAAGAAATGGAGTGGTTCCATCAACTTCAGCTAATCCAACTAAACCTTTACGACCTCCTCCAAGAGTACCATCAGCTAGACCAGGCCGTGCTGTGGAATCATCATCTGTAACTTATGGGAACAACAGGAACCTCAAAGAATCGTCCCATGATGCAAGGACATCTTACTACAGAAGCACAGTACCCCCTCCACAGACCGCATCTCCCAACGGTTTCTTCCATCCTAACACCATGAACCAAGAGAAGCGTGGTGGTGGTGGTACAGAACCTGCTTCTCAGCCAAAACCGCAGTTTGTCCCAACACAATGCAACTCCGCAAAGCCAGCTGAGCTGAACCCAAACCCTTATGTCGTCCAATCACAGCACAAGGTGGGTATTGATGCTAAGCTGTTGCAGGCACAATCCCAGTACGTTCCTGCTGGAGCTGCCGCGGTTGCAGTAGCAGCACACCGGAGCGTAGGCACGGTTGGGTATGGCATGTCTTAG
>BraMAPK20-1 
ATGCAGACAGATCATCAGCAACAGAATAATCTGGAGATGGAGTTCTTCTCAGACTACGGCGACGCCACCAGATTCAAAATCCAAGAAAGAATCGGAAAAGGCAGCTACGGAGTTGTTTGCTCGGCCATTGACACTCTAACGGGTGAGAAAGTTGCCATAAAGAAAATACACGATATCTTCGAGCATATTTCTGATGCTGCGAGGATTCTCCGCGAGATAAAGCTGCTCAGACTCCTAAGGCATCCTGATATAGTTGAGATCAAGCACATCATGCTTCCTCCTTCGAGAAGAGAGTTCAAAGATATATACGTTGTGTTTGAGCTCATGGAGTCTGATCTTCATCAAGTCATTAAAGCCAATGATGATTTGACAAGAGAGCATTACCAGTTTTTCCTTTATCAGTTACTGCGTGCACTCAAGTACATTCACACAGCTAATGTTTACCATCGAGATCTGAAGCCAAAGAACATATTGGCAAATGCAAACTGTAAACTTAAGATTTGTGATTTTGGATTGGCAAGAGTTGCATTCAATGATACTCCCACAACAATCATCTGGACAGACTATGTTGCGACAAGATGGTATAGAGCTCCAGAGCTTTGTGGATCTTTCTACTCTAAGTATACACCAGCGATTGACATCTGGAGTATAGGCTGCATTTTTGCAGAAGTATTGATGGGAAAACCACTTTTCCCTGGAAAGAATGTGGTTCACCAGCTGGATCTTATGACTGATCTGCTAGGAACACCTTCCCTGGACACCATCTCCAGGGTAAGGAATGAGAAGGCAAGGAGGTACTTAACAAGCATGAGGAAAAAGCCACCCATTCCTTTTACTCAGAAATTTCCAAACGCAGATCCTTTGTCTCTGAAGCTGCTTGAGAGGCTTCTTGCTTTTGATCCCAAAGACCGTCCAACTGCTCAAGAGGCACTTGCTGATCCATATTTCAAGGGATTGGCGAAAGTGGAGAGGGAGCCTTCATGTCAACCCATCACGAAGATGGAATTTGAGTTCGAGAGAAGAAAAGTCACTAAAGAGGATATCAGAGAGCTAATATCTAGGGAGATACTTGAGTATCATCCTCAGCTGCTAAAAGATCACATGAACGGCGCTGATAAAACTAACTTTCTCTATCCAAGTGCTGTTGATCAGTTCAGGAGACAGTTTGCACATCTTGAAGAAAACAGCGGGAAAACTGGCCCTGTAGCACCTCTAGAAAGGAAACATGCCTCTCTTCCCAGATCTACAGTTATACACTCAACCGCAGTTGCAAGAGGAGGGCAACCGAAACTTATGAATAACACAAACACATTGAACCCTGAAACTACTCAAAGCATTCCTCTTAATCAATACACAACATCACAAGCACCTCAAAGAAACCTCTCAGGTACCAAACCAAGCACATTCATGGGCCCGGTGGCGCCTTATGACAATGGCAGAACCAGCAGAGAAGCATATGACCCGAGATCATTAATCCGCAGCACTGCTCTTCCCTTTCCACAACAGTCTGCTGCAGCAACCATGGGAAAGCAACAAGAGAGGAGAACAACAACCATGGAGTCTGAGAAGCAGGCAAGACAGATATCTCAGTACAATAGATACTCTCCAGACGTCGCCATCAACATAGATAACAACCCGTTTATCTTGTCTCGAACCGGATTGCACAAGGCTGAAAACATGAGTGACCGGATCACAATCGATACAAATCTTTTACAGGCGACCGCTGGAATAGGAGTTGCAGCGGCGGCTGCTCCTGGTGGTTCTGCTCACCGGAAAGTTGGAGCTGTTCGGTACGGCATGTCAAACATGTACTAA
>BraMAPK20-2 
ATGGAGTTCTTTTCCGACTACGGGGACGCCAGCAGGTTCAAAATCCAAGAAGTAATCGGAAAAGGCAGCTACGGAGTTGTCTGCTCAGCCATAGACACCCTTACCGGCGAGAAAGTCGCCATCAAGAAAATACACGACATCTTCGAGCATATATCAGACGCTGCGAGGATCCTCCGCGAGATTAAACTCCTCAGGCTCCTGAGGCATCCGGATATAGTCGAAATCAAGCACATTATGCTCCCTCCTTCGAGAAGAGAGTTCAAAGACATCTACGTTGTGTTTGAGCTCATGGAGTCTGATCTTCACCAAGTTATTAAAGCCAATGATGATTTGACCAAAGAGCATTACCAGTTTTTCCTTTATCAGTTGTTGCGTGCGCTCAAGTACATTCACACAGCTAATGTCTACCACAGAGATTTGAAGCCGAAGAATATATTGGCAAATGCAAATTGTAAACTCAAGATTTGTGATTTTGGATTGGCTAGAGTTGCATTCAATGACACCCCCACAACAATCTTCTGGACAGACTATGTTGCTACTAGATGGTATAGAGCTCCAGAGCTTTGTGGATCTTTTTACTCAAAGTATACACCTGCGATTGATATTTGGAGTATAGGCTGCATTTTCGCCGAAGTATTGATGGGAAAGCCACTTTTCCCTGGAAAGAATGTGGTTCACCAGCTTGATCTTATGACTGATCTGCTTGGGACACCTTCCCTGGACACCATCTCCCGGGTGAGGAATGAGAAGGCGAGGAGGTACTTGACAAGCATGAGGAAGAAGCCACCTATACCATTTACTCAGAAGTTTCCAAACGCAGATCCTTTGTCTTTGAAGCTGTTGGAGAGGCTTCTCGCTTTTGATCCTAAAGACCGACCAACTGCTGAAGAGGCACTTGCGGATCCATATTTCAAGGGACTTGCCAAAGTAGAGAGGGAGCCATCGTGTCAGCCCATTACCAAGATGGAGTTTGAGTTCGAGAGAAGAAAAGTCACTAAAGAGGATATCAGAGAGCTAATATCTAGGGAGATACTTGAGTACCATCCTCAGCTGCTTAAAGATCACATGAGCGGTGCTGATAAAACAAATTTTCTATATCCAAGTGCTGTTGATCAGTTTAGGAGACAGTTTGCACATCTTGAAGAGAACAGTGGGAAGACTGTCCCTGTGGCACCTTTAGAAAGGAAACATGCCTCTCTTCCCAGATCAACAGTTGTACATTCAACCGCAGTTGCAAGAGGAGGACAACCGAAACTTATGAACAACACAAACACATTGAACCCTGAAACTACTCAAAACATTCCTCTGAATCATCATGCAACGTTACAAGCACAACAAAGAAACCTCTCAGCTGCCAAACCAAGCGCATTCATGGGCCCTGTGGCGCCTTTTGACAACGGTAGAAGCAGTAGAGATGCATATGACCCGAGATCATTCATCCGCAGCACTACTACTACTCTCCCCTTTCAACAACAGTCTGCATCAACAGCCGCCATGGGGAAACAACAAGAGAGGAGAACAACAACAACAACCATGGAGTCTGAGAGGCAGGCAAGGCAGATATCTCAATACAATAGATACGCACAACCAGACGTAGCCATCAACATAGATAACAACCCGTTTATCATGGCTCGAACGGGGATGCACAAGGCGGAAAACATGAGTGATCACCGGATCATAATAGATACGAATCTGCTGCAAGCAACAGCAGGAATAGGAGTTGCGGCGGCTGCTGCTGCAGCTGCTCCCGGTGGTTCTGCTCACCGGAAAGTTGGAGGTGTTCGGTACGGCATGTCAAAGATGTACTAG
